# Supplementary material for: mirtronDB 2.0: enhanced database with novel mirtron discoveries
Source: Bioinformatics. 2026 Mar 11;42(4):btag114. doi: 10.1093/bioinformatics/btag114 (PMC13110858; doi:10.1093/bioinformatics/btag114)
Supplement: btag114_Supplementary_Data [file btag114_supplementary_data.zip]

Archive with 2 entries (2 files):
- Supplementary_Material.docx
- Supplementary_Tables.xlsx
