# Supplementary material for: mirtronDB 2.0: enhanced database with novel mirtron discoveries
Source: Bioinformatics. 2026 Mar 11;42(4):btag114. doi: 10.1093/bioinformatics/btag114 (PMC13110858; doi:10.1093/bioinformatics/btag114)
Supplement: btag114_Supplementary_Data [file btag114_supplementary_data.zip › Supplementary_Tables.xlsx]

## Sheet: Table S1
Supplementary Table S1. Articles retrieved in the data collection process.
Pubmed Id	Title	Year	Data Collected	Retrieved in version	Revision
28361900	MicroRNAs Associated with Caste Determination and Differentiation in a Primitively Eusocial Insect	2017	Yes	2
33794771	The emerging role of exosomal miRNAs as a diagnostic and therapeutic biomarker in Mycobacterium tuberculosis infection	2021	Yes	2
29050362	miR-708-5p: a microRNA with emerging roles in cancer	2017	Yes	2
39922486	RNA G-quadruplexes regulate mammalian mirtron biogenesis	2025		2
39062888	The Effect of Alternative Splicing Sites on Mirtron Formation and Arm Selection of Precursor microRNAs	2024		2
38048325	A tailed mirtron promotes longevity in Drosophila	2024		2
38769420	Functional canonical RNAi in mice expressing a truncated Dicer isoform and long dsRNA	2024		2
40287948	Characterization, functional exploration, and evolutionary analysis of mirtronic microRNAs reveal their origin in the invasive vector mosquito, Aedes albopictus	2025	Yes	2
39325823	Human cells contain myriad excised linear intron RNAs with links to gene regulation and potential utility as biomarkers	2024		2
38160574	MicroRNAs in Tetrahymena thermophila: An epigenetic regulatory mechanism in the response to cadmium stress	2024	Yes	2
32734301	Identification of novel miRNAs in mouse embryonic stem cells and reprogrammed pluripotent cells	2020	Yes	2
34155810	Biogenesis, characterization, and functions of mirtrons	2022		2
36800291	Promiscuous splicing-derived hairpins are dominant substrates of tailing-mediated defense of miRNA biogenesis in mammals	2023		2
30874795	mirtronDB: a mirtron knowledge base	2019		2
29504892	Comparing miRNA structure of mirtrons and non-mirtrons	2018		2
36332606	Structural and functional basis of mammalian microRNA biogenesis by Dicer	2022		2
29765080	Distinguishing mirtrons from canonical miRNAs with data exploration and machine learning methods	2018		2
32015391	The mirtron miR-1010 functions in concert with its host gene SKIP to balance elevation of nAcRβ2	2020		2
34400638	Mirtron-mediated RNA knockdown/replacement therapy for the treatment of dominant retinitis pigmentosa	2021		2
34356084	Posttranscriptional Regulation of the Human ABCG2 Multidrug Transporter Protein by Artificial Mirtrons	2021		2
34432277	MicroRNA Databases and Tools	2022		2
36999414	MiRNAs Overexpression and Their Role in Breast Cancer: Implications for Cancer Therapeutics	2023		2
34239004	A hybrid CNN-LSTM model for pre-miRNA classification	2021		2
34572454	Splice and Dice: Intronic microRNAs, Splicing and Cancer	2021		2
30679648	Nucleotide-level Convolutional Neural Networks for Pre-miRNA Classification	2019		2
33038423	Dbr1 functions in mRNA processing, intron turnover and human diseases	2021		2
29959684	Detection and Verification of Mammalian Mirtrons by Northern Blotting	2018		2
34439740	MicroRNAs and Stem-like Properties: The Complex Regulation Underlying Stemness Maintenance and Cancer Development	2021		2
30407553	Structural insights into a unique preference for 3' terminal guanine of mirtron in Drosophila TUTase tailor	2019		2
29959685	Detecting Agotrons in Ago CLIPseq Data	2018		2
30562930	miRNAmotif-A Tool for the Prediction of Pre-miRNA⁻Protein Interactions	2018		2
33125867	Two MicroRNAs Are Sufficient for Embryonic Patterning in C. elegans	2020		2
32876046	Identification of protein-protected mRNA fragments and structured excised intron RNAs in human plasma by TGIRT-seq peak calling	2020	Yes	2
33259564	Dissecting seed pigmentation-associated genomic loci and genes by employing dual approaches of reference-based and k-mer-based GWAS with 438 Glycine accessions	2020		2
30416072	Notch-Induced miR-708 Antagonizes Satellite Cell Migration and Maintains Quiescence	2018		2
31805011	DGCR8 microprocessor defect characterizes familial multinodular goiter with schwannomatosis	2020		2
30462292	Structural basis for acceptor RNA substrate selectivity of the 3' terminal uridylyl transferase Tailor	2019		2
29233922	Deep experimental profiling of microRNA diversity, deployment, and evolution across the Drosophila genus	2018		2
31596843	miRWoods: Enhanced precursor detection and stacked random forests for the sensitive detection of microRNAs	2019	Yes	2
32142918	Drosha-independent miR-6778-5p strengthens gastric cancer stem cell stemness via regulation of cytosolic one-carbon folate metabolism	2020		2
29315680	Solexa sequencing and custom microRNA chip reveal repertoire of microRNAs in mammary gland of bovine suffering from natural infectious mastitis	2018	Yes	2
30541556	"Omics" data integration and functional analyses link Enoyl-CoA hydratase, short chain 1 to drug refractory dilated cardiomyopathy	2018		2
28717225	A mammalian mirtron miR-1224 promotes tube-formation of human primary endothelial cells by targeting anti-angiogenic factor epsin2.	2017		1
28579988	An Expanded Role for HLA Genes: HLA-B Encodes a microRNA that Regulates IgA and Other Immune Response Transcripts.	2017		1
28575281	Knockdown and replacement therapy mediated by artificial mirtrons in spinocerebellar ataxia 7.	2017		1
28053119	Short intron-derived ncRNAs.	2017		1
27715458	Alternative splicing of a viral mirtron differentially affects the expression of other microRNAs from its cluster and of the host transcript.	2016		1
27173734	Argonaute-associated short introns are a novel class of gene regulators.	2016		1
27119849	An Improved microRNA Annotation of the Canine Genome.	2016	Yes	1
27021098	Profile of microRNA in Blood Plasma of Healthy Humans.	2016		1
27019673	Splicing-dependent expression of microRNAs of mirtron origin in human digestive and excretory system cancer cells.	2016		1
26848861	Tumor suppressor microRNAs are downregulated in myelodysplastic syndrome with spliceosome mutations.	2016		1
26325366	Analysis of Nearly One Thousand Mammalian Mirtrons Reveals Novel Features of Dicer Substrates.	2015	Yes	1
26186287	Tailoring MicroRNA Function: The Role of Uridylation in Antagonizing Mirtron Expression.	2015		1
26145176	Uridylation of RNA Hairpins by Tailor Confines the Emergence of MicroRNAs in Drosophila.	2015		1
26145174	Selective Suppression of the Splicing-Mediated MicroRNA Pathway by the Terminal Uridyltransferase Tailor.	2015		1
26089392	Functional VEGFA knockdown with artificial 3'-tailed mirtrons defined by 5' splice site and branch point.	2015		1
25609829	Intronic regions of plant genes potentially encode RDR (RNA-dependent RNA polymerase)-dependent small RNAs.	2015		1
25447893	Deep sequencing analyses of pine wood nematode Bursaphelenchus xylophilus microRNAs reveal distinct miRNA expression patterns during the pathological process of pine wilt disease.	2015		1
25319661	Gene silencing in vitro and in vivo using intronic microRNAs.	2014		1
25248950	The small RNA diversity from Medicago truncatula roots under biotic interactions evidences the environmental plasticity of the miRNAome.	2014	Yes	1
25055917	Experimental validation of predicted mammalian microRNAs of mirtron origin.	2014		1
24835514	Expanding the annotation of zebrafish microRNAs based on small RNA sequencing.	2014	Yes	1
24823351	Versatile microRNA biogenesis in animals and their viruses.	2014		1
24687917	Small RNA as a regulator of hematopoietic development, immune response in infection and tumorigenesis.	2014		1
24548287	MicroRNAs in bovine adipogenesis: genomic context, expression and function.	2014	Yes	1
24443800	A comprehensive microRNA expression profile of the backfat tissue from castrated and intact full-sib pair male pigs.	2014	Yes	1
24330712	Genome-wide characterization of microRNA in foxtail millet (Setaria italica).	2013	Yes	1
24235016	Extremely complex populations of small RNAs in the mouse retina and RPE/choroid.	2013		1
24166299	The pathway of miRNA maturation.	2014		1
24035931	Mmu-miR-702 functions as an anti-apoptotic mirtron by mediating ATF6 inhibition in mice.	2013		1
23882112	The impact of age, biogenesis, and genomic clustering on Drosophila microRNA evolution.	2013		1
23396444	Global profiling of miRNAs and the hairpin precursors: insights into miRNA processing and novel miRNA discovery.	2013		1
23341152	MIR846 and MIR842 comprise a cistronic MIRNA pair that is regulated by abscisic acid by alternative splicing in roots of Arabidopsis.	2013		1
23325850	Deep sequencing of small RNAs identifies canonical and non-canonical miRNA and endogenous siRNAs in mammalian somatic tissues.	2013		1
23175445	Noncanonical microRNAs and endogenous siRNAs in normal and psoriatic human skin.	2013		1
23018783	Human mirtrons can express functional microRNAs simultaneously from both arms in a flanking exon-independent manner.	2012	Yes	1	Paper identified in v1.0. Data collected in v2.0
22955976	Discovery of hundreds of mirtrons in mouse and human small RNA data.	2012	Yes	1
22848108	Silencing of Parkinson's disease-associated genes with artificial mirtron mimics of miR-1224.	2012		1
22733569	Mirtrons, an emerging class of atypical miRNA.	2012		1
22647847	Artificial mirtron-mediated gene knockdown: functional DMPK silencing in mammalian cells.	2012		1
22546559	Identification of mirtrons in rice using MirtronPred: a tool for predicting plant mirtrons.	2012	Yes	1
22388699	Computational identification of microRNAs and their targets in cassava (Manihot esculenta Crantz.).	2013	Yes	1
22348048	Large-scale identification of mirtrons in Arabidopsis and rice.	2013	Yes	1
22270084	Biogenesis of mammalian microRNAs by a non-canonical processing pathway.	2012		1
22223733	Mirtron microRNA-1236 inhibits VEGFR-3 signaling during inflammatory lymphangiogenesis.	2012		1
22201644	Naive and primed murine pluripotent stem cells have distinct miRNA expression profiles.	2012		1
22190743	Common and distinct patterns of terminal modifications to mirtrons and canonical microRNAs.	2012		1
21947201	A Drosophila genetic screen yields allelic series of core microRNA biogenesis factors and reveals post-developmental roles for microRNAs.	2011		1
21914725	The biogenesis and characterization of mammalian microRNAs of mirtron origin.	2012		1
21843590	Small RNAs derived from longer non-coding RNAs.	2011		1
21712401	A role for noncanonical microRNAs in the mammalian brain revealed by phenotypic differences in Dgcr8 versus Dicer1 knockouts and small RNA sequencing.	2011		1
21712066	Mirtrons: microRNA biogenesis via splicing.	2011		1
21518803	Plant siRNAs from introns mediate DNA methylation of host genes.	2011		1
21479628	Small RNA library preparation for next-generation sequencing by single ligation, extension and circularization technology.	2011		1
21420026	MicroRNAs: miRRORS of health and disease.	2011		1
21228487	Solexa sequencing analysis of chicken pre-adipocyte microRNAs.	2011	Yes	1
21177960	Computational and experimental identification of mirtrons in Drosophila melanogaster and Caenorhabditis elegans.	2011	Yes	1
21138856	Hypermethylation of CpG islands and shores around specific microRNAs and mirtrons is associated with the phenotype and presence of bladder cancer.	2011		1
20841420	Noncanonical cytoplasmic processing of viral microRNAs.	2010		1
20713509	Canonical and alternate functions of the microRNA biogenesis machinery.	2010		1
20620959	MicroRNA biogenesis via splicing and exosome-mediated trimming in Drosophila.	2010		1
20129062	A mammalian herpesvirus uses noncanonical expression and processing mechanisms to generate viral MicroRNAs.	2010		1
25067898	Reply to evolutionary flux of canonical microRNAs and mirtrons in Drosophila.	2010		1
20037610	Evolutionary flux of canonical microRNAs and mirtrons in Drosophila.	2010	Yes	1
19633723	Repertoire of bovine miRNA and miRNA-like small regulatory RNAs expressed upon viral infection.	2009		1
19173032	The fascinating world of RNA interference.	2009		1
19148136	Glucocorticoid-regulated microRNAs and mirtrons in acute lymphoblastic leukemia.	2009		1
19047376	A Drosophila pasha mutant distinguishes the canonical microRNA and mirtron pathways.	2009		1
18923076	Mouse ES cells express endogenous shRNAs, siRNAs, and other Microprocessor-independent, Dicer-dependent small RNAs.	2008		1
18769156	The long and short of inverted repeat genes in animals: microRNAs, mirtrons and hairpin RNAs.	2008		1
18687877	A diverse set of microRNAs and microRNA-like small RNAs in developing rice grains.	2008	Yes	1
18469162	A microRNA catalog of the developing chicken embryo identified by a deep sequencing approach.	2008	Yes	1
17981129	And now introducing mammalian mirtrons.	2007		1
17964270	Mammalian mirtron genes.	2007	Yes	1	Partially collected in v1.0 and completed in v2.0.
17599402	The mirtron pathway generates microRNA-class regulatory RNAs in Drosophila.	2007	Yes	1
17589500	Intronic microRNA precursors that bypass Drosha processing.	2007	Yes	1
21085120	Formation, Regulation and Evolution of Caenorhabditis elegans 3′UTRs	2011	Yes	1

## Sheet: Table S2
Supplementary Table S2. Genome versions used in mirtronDB 1.0 and 2.0. In version 1.0, the genomes were obtained from Ensembl and three additional databases: blue indicates FlyBase; yellow, The Arabidopsis Information Resource (TAIR); and green, Phytozome. In version 2.0, all genomes were mapped to the most recent version available in the Ensembl Release 113, except for L. africana because the or…
Specie	Group	mirtronDB 1.0	mirtronDB 2.0
A. albopictus	Invertebrate	-	GCA035046485v1
A. mellifera	Invertebrate	-	Amel_HAv3.1
A. thaliana	Plant	TAIR10	TAIR10
B. taurus	Chordate	UMD3.1	ARS-UCD1.2
B. terrestris	Invertebrate	-	Bter_1.0
C. elegans	Invertebrate	WBcel235	WBcel235
C. familiaris	Chordate	CanFam3.1	ROS_Cfam_1.0
C. porcellus	Chordate	-	Cavpor3.0
D. melanogaster	Invertebrate	r6.15	BDGP6.46
D. pseudoobscura	Invertebrate	r3.2	Dpse_3.0
D. rerio	Chordate	Zv9	GRCz11
D. simulans	Invertebrate	r2.02	ASM75419v3
E. caballus	Chordate	-	EquCab3.0
E. europaeus	Chordate	-	eriEur1
E. telfairi	Chordate	-	TENREC
F. catus	Chordate	-	Felis_catus_9.0
G. gallus	Chordate	5	GalGal6
H. sapiens	Chordate	GRCh38	GRCh38.p14
L. africana	Chordate	-	not available in the original article
M. domestica	Invertebrate	-	ASM229v1
M. esculenta	Plant	V6.1	v8
M. mulatta	Chordate	8.0.1	Mmul_10
M. musculus	Chordate	GRCm38.p6	GRCm39
M. truncatula	Plant	4	MtrunA17r5.0_ANR
O. cuniculus	Chordate	-	OryCun2.0
O. sativa	Plant	IRGSP-1.0	IRGSP-1.0
P. pygmaeus	Chordate	-	Susie_PABv2
P. troglodytes	Chordate	CHIMP2.1.4	Pan_tro_3.0
R. norvegicus	Chordate	-	MRatBN7.2
S. araneus	Chordate	-	sorAra1
S. italica	Plant	JGIv2.0	Setaria_italica_v2.0
S. scrofa	Chordate	Sscrofa10.2	Sscrofa11.1
T. thermophila	Protist	-	JCVI-TTA1-2.2

## Sheet: Table S3
Supplementary Table S3. Top 50 highest scoring interactions for each mature mirtron predicted by the miRanda tool. Targets were filtered to the top 50 per mirtron by prioritizing higher scores and, for ties or secondary ranking, lower energy. Columns: mirtron_id: numeric identifier for the mirtron; mirtron_name: mature mirtron identifier; gene_id: Ensembl identifier shown in the table; gene: HGNC…
mirtron_id	mirtron_name	gene_id	gene	score	energy
1501	hsa-mirtron-1230-3p	ENSG00000186001	LRCH3	1682	-142.34
1501	hsa-mirtron-1230-3p	ENSG00000104047	DTWD1	1158	-114.9
1501	hsa-mirtron-1230-3p	ENSG00000137103	TMEM8B	1041	-124.9
1501	hsa-mirtron-1230-3p	ENSG00000273079	GRIN2B	1026	-105.1
1501	hsa-mirtron-1230-3p	ENSG00000205476	CCDC85C	925	-119.64
1501	hsa-mirtron-1230-3p	ENSG00000125741	OPA3	902	-113.14
1501	hsa-mirtron-1230-3p	ENSG00000160299	PCNT	891	-97.75
1501	hsa-mirtron-1230-3p	ENSG00000114999	TTL	885	-87.03
1501	hsa-mirtron-1230-3p	ENSG00000152256	PDK1	882	-98.27
1501	hsa-mirtron-1230-3p	ENSG00000103351	CLUAP1	880	-91.94
1501	hsa-mirtron-1230-3p	ENSG00000160710	ADAR	859	-84.42
1501	hsa-mirtron-1230-3p	ENSG00000028310	BRD9	846	-68.17
1501	hsa-mirtron-1230-3p	ENSG00000243156	MICAL3	791	-133.65
1501	hsa-mirtron-1230-3p	ENSG00000143147	GPR161	764	-97.04
1501	hsa-mirtron-1230-3p	ENSG00000101266	CSNK2A1	742	-83.86
1501	hsa-mirtron-1230-3p	ENSG00000275591	XKR5	737	-99.82
1501	hsa-mirtron-1230-3p	ENSG00000110395	CBL	734	-79.52
1501	hsa-mirtron-1230-3p	ENSG00000115761	NOL10	732	-74.66
1501	hsa-mirtron-1230-3p	ENSG00000215012	RTL10	729	-78.16
1501	hsa-mirtron-1230-3p	ENSG00000108219	TSPAN14	726	-69.74
1501	hsa-mirtron-1230-3p	ENSG00000205517	RGL3	720	-64.76
1501	hsa-mirtron-1230-3p	ENSG00000114491	UMPS	716	-76.06
1501	hsa-mirtron-1230-3p	ENSG00000107957	SH3PXD2A	715	-64
1501	hsa-mirtron-1230-3p	ENSG00000117697	NSL1	714	-67.73
1501	hsa-mirtron-1230-3p	ENSG00000067208	EVI5	712	-58.07
1501	hsa-mirtron-1230-3p	ENSG00000070614	NDST1	711	-61.79
1501	hsa-mirtron-1230-3p	ENSG00000035664	DAPK2	623	-82.86
1501	hsa-mirtron-1230-3p	ENSG00000235568	NFAM1	618	-93.4
1501	hsa-mirtron-1230-3p	ENSG00000261115	TMEM178B	618	-78.6
1501	hsa-mirtron-1230-3p	ENSG00000077232	DNAJC10	612	-74.14
1501	hsa-mirtron-1230-3p	ENSG00000101654	RNMT	606	-73.42
1501	hsa-mirtron-1230-3p	ENSG00000198393	ZNF26	605	-74.71
1501	hsa-mirtron-1230-3p	ENSG00000168872	DDX19A	605	-73.95
1501	hsa-mirtron-1230-3p	ENSG00000133216	EPHB2	604	-64.22
1501	hsa-mirtron-1230-3p	ENSG00000103966	EHD4	601	-73.96
1501	hsa-mirtron-1230-3p	ENSG00000107742	SPOCK2	600	-87.09
1501	hsa-mirtron-1230-3p	ENSG00000164066	INTU	600	-73.25
1501	hsa-mirtron-1230-3p	ENSG00000169213	RAB3B	600	-68.67
1501	hsa-mirtron-1230-3p	ENSG00000106991	ENG	600	-67.73
1501	hsa-mirtron-1230-3p	ENSG00000128050	PAICS	599	-72.44
1501	hsa-mirtron-1230-3p	ENSG00000166224	SGPL1	599	-69.52
1501	hsa-mirtron-1230-3p	ENSG00000135426	TESPA1	598	-71.94
1501	hsa-mirtron-1230-3p	ENSG00000133026	MYH10	598	-68.74
1501	hsa-mirtron-1230-3p	ENSG00000124356	STAMBP	597	-77.19
1501	hsa-mirtron-1230-3p	ENSG00000184497	TMEM255B	597	-71.66
1501	hsa-mirtron-1230-3p	ENSG00000173230	GOLGB1	595	-67.72
1501	hsa-mirtron-1230-3p	ENSG00000074356	NCBP3	594	-67.52
1501	hsa-mirtron-1230-3p	ENSG00000266714	MYO15B	593	-71.82
1501	hsa-mirtron-1230-3p	ENSG00000126214	KLC1	593	-70.83
1501	hsa-mirtron-1230-3p	ENSG00000177084	POLE	593	-68.86
1502	hsa-mirtron-1231-3p	ENSG00000183054	RGPD6	738	-77.27
1502	hsa-mirtron-1231-3p	ENSG00000100722	ZC3H14	733	-74.07
1502	hsa-mirtron-1231-3p	ENSG00000173230	GOLGB1	621	-68.38
1502	hsa-mirtron-1231-3p	ENSG00000165914	TTC7B	612	-76.81
1502	hsa-mirtron-1231-3p	ENSG00000015568	RGPD5	598	-65.75
1502	hsa-mirtron-1231-3p	ENSG00000169629	RGPD8	598	-65.75
1502	hsa-mirtron-1231-3p	ENSG00000166750	SLFN5	588	-64.76
1502	hsa-mirtron-1231-3p	ENSG00000169247	SH3TC2	584	-69.08
1502	hsa-mirtron-1231-3p	ENSG00000009413	REV3L	579	-57.71
1502	hsa-mirtron-1231-3p	ENSG00000147789	ZNF7	566	-54.11
1502	hsa-mirtron-1231-3p	ENSG00000169609	C15orf40	498	-79.65
1502	hsa-mirtron-1231-3p	ENSG00000077157	PPP1R12B	479	-60.5
1502	hsa-mirtron-1231-3p	ENSG00000101210	EEF1A2	474	-78.25
1502	hsa-mirtron-1231-3p	ENSG00000160710	ADAR	464	-66.43
1502	hsa-mirtron-1231-3p	ENSG00000171865	RNASEH1	463	-75.35
1502	hsa-mirtron-1231-3p	ENSG00000196305	IARS1	462	-62.86
1502	hsa-mirtron-1231-3p	ENSG00000157542	KCNJ6	461	-69.47
1502	hsa-mirtron-1231-3p	ENSG00000003402	CFLAR	458	-58.97
1502	hsa-mirtron-1231-3p	ENSG00000176422	SPRYD4	451	-42.79
1502	hsa-mirtron-1231-3p	ENSG00000179626	OR6C4	450	-49.85
1502	hsa-mirtron-1231-3p	ENSG00000177646	ACAD9	449	-54.92
1502	hsa-mirtron-1231-3p	ENSG00000138760	SCARB2	449	-53.97
1502	hsa-mirtron-1231-3p	ENSG00000170921	TANC2	449	-53.6
1502	hsa-mirtron-1231-3p	ENSG00000122012	SV2C	448	-53.63
1502	hsa-mirtron-1231-3p	ENSG00000122912	SLC25A16	447	-53.81
1502	hsa-mirtron-1231-3p	ENSG00000115084	SLC35F5	447	-46.78
1502	hsa-mirtron-1231-3p	ENSG00000136068	FLNB	446	-57.54
1502	hsa-mirtron-1231-3p	ENSG00000124523	SIRT5	445	-52.44
1502	hsa-mirtron-1231-3p	ENSG00000184156	KCNQ3	443	-45.4
1502	hsa-mirtron-1231-3p	ENSG00000196628	TCF4	440	-46.14
1502	hsa-mirtron-1231-3p	ENSG00000117174	ZNHIT6	440	-42.11
1502	hsa-mirtron-1231-3p	ENSG00000113161	HMGCR	439	-45.63
1502	hsa-mirtron-1231-3p	ENSG00000167840	ZNF232	439	-44.76
1502	hsa-mirtron-1231-3p	ENSG00000145934	TENM2	438	-36.48
1502	hsa-mirtron-1231-3p	ENSG00000178252	WDR6	437	-60.43
1502	hsa-mirtron-1231-3p	ENSG00000144218	AFF3	437	-42.92
1502	hsa-mirtron-1231-3p	ENSG00000164142	FHIP1A	436	-49.35
1502	hsa-mirtron-1231-3p	ENSG00000132849	PATJ	436	-49.22
1502	hsa-mirtron-1231-3p	ENSG00000182050	MGAT4C	436	-42.96
1502	hsa-mirtron-1231-3p	ENSG00000132549	VPS13B	435	-40.83
1502	hsa-mirtron-1231-3p	ENSG00000072736	NFATC3	434	-45.81
1502	hsa-mirtron-1231-3p	ENSG00000140464	PML	432	-46.28
1502	hsa-mirtron-1231-3p	ENSG00000126070	AGO3	432	-42.23
1502	hsa-mirtron-1231-3p	ENSG00000123815	COQ8B	432	-37.45
1502	hsa-mirtron-1231-3p	ENSG00000117682	DHDDS	431	-44.57
1502	hsa-mirtron-1231-3p	ENSG00000152767	FARP1	431	-41.92
1502	hsa-mirtron-1231-3p	ENSG00000163848	ZNF148	431	-36.5
1502	hsa-mirtron-1231-3p	ENSG00000177873	ZNF619	431	-36.28
1502	hsa-mirtron-1231-3p	ENSG00000145725	PPIP5K2	430	-49.25
1502	hsa-mirtron-1231-3p	ENSG00000115904	SOS1	430	-38.21
1503	hsa-mirtron-1232-3p	ENSG00000151338	MIPOL1	896	-71.69
1503	hsa-mirtron-1232-3p	ENSG00000122483	CCDC18	785	-70.27
1503	hsa-mirtron-1232-3p	ENSG00000135837	CEP350	775	-72.35
1503	hsa-mirtron-1232-3p	ENSG00000106714	CNTNAP3	772	-61.27
1503	hsa-mirtron-1232-3p	ENSG00000167522	ANKRD11	755	-61.4
1503	hsa-mirtron-1232-3p	ENSG00000122484	RPAP2	750	-55.27
1503	hsa-mirtron-1232-3p	ENSG00000069966	GNB5	650	-54.79
1503	hsa-mirtron-1232-3p	ENSG00000181722	ZBTB20	645	-57.01
1503	hsa-mirtron-1232-3p	ENSG00000162927	PUS10	643	-53.43
1503	hsa-mirtron-1232-3p	ENSG00000119547	ONECUT2	638	-51.65
1503	hsa-mirtron-1232-3p	ENSG00000146373	RNF217	629	-53.08
1503	hsa-mirtron-1232-3p	ENSG00000166263	STXBP4	620	-58.7
1503	hsa-mirtron-1232-3p	ENSG00000106344	RBM28	620	-53.03
1503	hsa-mirtron-1232-3p	ENSG00000138160	KIF11	619	-51.77
1503	hsa-mirtron-1232-3p	ENSG00000205060	SLC35B4	618	-54.32
1503	hsa-mirtron-1232-3p	ENSG00000205476	CCDC85C	612	-53.21
1503	hsa-mirtron-1232-3p	ENSG00000144285	SCN1A	605	-50.33
1503	hsa-mirtron-1232-3p	ENSG00000163864	NMNAT3	603	-46.17
1503	hsa-mirtron-1232-3p	ENSG00000175387	SMAD2	602	-46.83
1503	hsa-mirtron-1232-3p	ENSG00000172403	SYNPO2	598	-48.96
1503	hsa-mirtron-1232-3p	ENSG00000152402	GUCY1A2	502	-52.17
1503	hsa-mirtron-1232-3p	ENSG00000155886	SLC24A2	491	-43.83
1503	hsa-mirtron-1232-3p	ENSG00000085224	ATRX	490	-51.34
1503	hsa-mirtron-1232-3p	ENSG00000184206	GOLGA6L4	490	-43.34
1503	hsa-mirtron-1232-3p	ENSG00000197978	GOLGA6L9	490	-43.34
1503	hsa-mirtron-1232-3p	ENSG00000188994	ZNF292	486	-43.1
1503	hsa-mirtron-1232-3p	ENSG00000157542	KCNJ6	482	-37.45
1503	hsa-mirtron-1232-3p	ENSG00000153015	CWC27	482	-37
1503	hsa-mirtron-1232-3p	ENSG00000148082	SHC3	479	-54.42
1503	hsa-mirtron-1232-3p	ENSG00000152208	GRID2	479	-46.17
1503	hsa-mirtron-1232-3p	ENSG00000153721	CNKSR3	476	-40.16
1503	hsa-mirtron-1232-3p	ENSG00000101265	RASSF2	475	-43.13
1503	hsa-mirtron-1232-3p	ENSG00000008513	ST3GAL1	475	-40.64
1503	hsa-mirtron-1232-3p	ENSG00000119912	IDE	473	-43.04
1503	hsa-mirtron-1232-3p	ENSG00000186472	PCLO	473	-40.6
1503	hsa-mirtron-1232-3p	ENSG00000111058	ACSS3	473	-38.88
1503	hsa-mirtron-1232-3p	ENSG00000135968	GCC2	472	-38.29
1503	hsa-mirtron-1232-3p	ENSG00000107960	STN1	472	-37.53
1503	hsa-mirtron-1232-3p	ENSG00000153914	SREK1	471	-39.55
1503	hsa-mirtron-1232-3p	ENSG00000197535	MYO5A	471	-38.06
1503	hsa-mirtron-1232-3p	ENSG00000198586	TLK1	471	-35.43
1503	hsa-mirtron-1232-3p	ENSG00000198626	RYR2	471	-32.82
1503	hsa-mirtron-1232-3p	ENSG00000175556	LONRF3	470	-40.48
1503	hsa-mirtron-1232-3p	ENSG00000151150	ANK3	470	-38.58
1503	hsa-mirtron-1232-3p	ENSG00000183023	SLC8A1	470	-37.65
1503	hsa-mirtron-1232-3p	ENSG00000005483	KMT2E	470	-36.05
1503	hsa-mirtron-1232-3p	ENSG00000197081	IGF2R	470	-35.56
1503	hsa-mirtron-1232-3p	ENSG00000197971	MBP	468	-45.48
1503	hsa-mirtron-1232-3p	ENSG00000198393	ZNF26	468	-38.08
1503	hsa-mirtron-1232-3p	ENSG00000147099	HDAC8	467	-36.73
1504	hsa-mirtron-1233-3p	ENSG00000281879	ABO	3207	-372.77
1504	hsa-mirtron-1233-3p	ENSG00000060566	CREB3L3	2629	-328.49
1504	hsa-mirtron-1233-3p	ENSG00000265590	CFAP298-TCP10L	1399	-156.88
1504	hsa-mirtron-1233-3p	ENSG00000283199	C13orf46	1026	-84.85
1504	hsa-mirtron-1233-3p	ENSG00000179335	CLK3	1022	-113.15
1504	hsa-mirtron-1233-3p	ENSG00000159307	SCUBE1	960	-119.88
1504	hsa-mirtron-1233-3p	ENSG00000157542	KCNJ6	948	-99.74
1504	hsa-mirtron-1233-3p	ENSG00000110484	SCGB2A2	943	-103.91
1504	hsa-mirtron-1233-3p	ENSG00000019485	PRDM11	761	-80.98
1504	hsa-mirtron-1233-3p	ENSG00000179583	CIITA	750	-90.09
1504	hsa-mirtron-1233-3p	ENSG00000143190	POU2F1	740	-77.48
1504	hsa-mirtron-1233-3p	ENSG00000103150	MLYCD	736	-91.1
1504	hsa-mirtron-1233-3p	ENSG00000187609	EXD3	714	-91.09
1504	hsa-mirtron-1233-3p	ENSG00000205922	ONECUT3	655	-86.68
1504	hsa-mirtron-1233-3p	ENSG00000165914	TTC7B	625	-78.43
1504	hsa-mirtron-1233-3p	ENSG00000100722	ZC3H14	617	-74.66
1504	hsa-mirtron-1233-3p	ENSG00000179314	WSCD1	616	-71.7
1504	hsa-mirtron-1233-3p	ENSG00000182175	RGMA	615	-74.58
1504	hsa-mirtron-1233-3p	ENSG00000109339	MAPK10	615	-64.15
1504	hsa-mirtron-1233-3p	ENSG00000114999	TTL	614	-72.11
1504	hsa-mirtron-1233-3p	ENSG00000164048	ZNF589	609	-74.13
1504	hsa-mirtron-1233-3p	ENSG00000183873	SCN5A	601	-76.87
1504	hsa-mirtron-1233-3p	ENSG00000151892	GFRA1	600	-65.91
1504	hsa-mirtron-1233-3p	ENSG00000106346	USP42	596	-63.63
1504	hsa-mirtron-1233-3p	ENSG00000131626	PPFIA1	592	-63.11
1504	hsa-mirtron-1233-3p	ENSG00000117139	KDM5B	589	-59.92
1504	hsa-mirtron-1233-3p	ENSG00000026103	FAS	587	-63.04
1504	hsa-mirtron-1233-3p	ENSG00000068650	ATP11A	585	-82.36
1504	hsa-mirtron-1233-3p	ENSG00000175093	SPSB4	584	-62.73
1504	hsa-mirtron-1233-3p	ENSG00000133392	MYH11	583	-68.43
1504	hsa-mirtron-1233-3p	ENSG00000163812	ZDHHC3	583	-61.68
1504	hsa-mirtron-1233-3p	ENSG00000125846	ZNF133	581	-55.26
1504	hsa-mirtron-1233-3p	ENSG00000166557	TMED3	579	-61.97
1504	hsa-mirtron-1233-3p	ENSG00000119283	TRIM67	571	-56.04
1504	hsa-mirtron-1233-3p	ENSG00000162599	NFIA	568	-59.97
1504	hsa-mirtron-1233-3p	ENSG00000148735	PLEKHS1	567	-53.64
1504	hsa-mirtron-1233-3p	ENSG00000136490	LIMD2	483	-70.54
1504	hsa-mirtron-1233-3p	ENSG00000213578	CPLX3	481	-61.18
1504	hsa-mirtron-1233-3p	ENSG00000268447	SSX2B	475	-48.91
1504	hsa-mirtron-1233-3p	ENSG00000187754	SSX7	475	-48.91
1504	hsa-mirtron-1233-3p	ENSG00000155265	GOLGA7B	474	-62
1504	hsa-mirtron-1233-3p	ENSG00000105656	ELL	473	-70.16
1504	hsa-mirtron-1233-3p	ENSG00000007923	DNAJC11	472	-58.78
1504	hsa-mirtron-1233-3p	ENSG00000127418	FGFRL1	470	-61.73
1504	hsa-mirtron-1233-3p	ENSG00000136944	LMX1B	467	-63.22
1504	hsa-mirtron-1233-3p	ENSG00000144736	SHQ1	465	-62.58
1504	hsa-mirtron-1233-3p	ENSG00000072609	CHFR	465	-57.9
1504	hsa-mirtron-1233-3p	ENSG00000184619	KRBA2	465	-57.29
1504	hsa-mirtron-1233-3p	ENSG00000078804	TP53INP2	464	-72.85
1504	hsa-mirtron-1233-3p	ENSG00000162512	SDC3	464	-56.4
1505	hsa-mirtron-1234-3p	ENSG00000072840	EVC	2036	-308.4
1505	hsa-mirtron-1234-3p	ENSG00000160209	PDXK	1068	-170.15
1505	hsa-mirtron-1234-3p	ENSG00000136279	DBNL	917	-145.48
1505	hsa-mirtron-1234-3p	ENSG00000261115	TMEM178B	911	-125.05
1505	hsa-mirtron-1234-3p	ENSG00000130294	KIF1A	890	-124.85
1505	hsa-mirtron-1234-3p	ENSG00000011347	SYT7	787	-136.39
1505	hsa-mirtron-1234-3p	ENSG00000108219	TSPAN14	787	-125.27
1505	hsa-mirtron-1234-3p	ENSG00000154229	PRKCA	752	-101.76
1505	hsa-mirtron-1234-3p	ENSG00000174945	AMZ1	751	-119.01
1505	hsa-mirtron-1234-3p	ENSG00000188112	C6orf132	751	-115.39
1505	hsa-mirtron-1234-3p	ENSG00000125741	OPA3	750	-119.8
1505	hsa-mirtron-1234-3p	ENSG00000181409	AATK	748	-106.46
1505	hsa-mirtron-1234-3p	ENSG00000153404	PLEKHG4B	747	-115.11
1505	hsa-mirtron-1234-3p	ENSG00000281406	BLACAT1	746	-99.97
1505	hsa-mirtron-1234-3p	ENSG00000205683	DPF3	744	-113.56
1505	hsa-mirtron-1234-3p	ENSG00000102870	ZNF629	742	-103.14
1505	hsa-mirtron-1234-3p	ENSG00000185070	FLRT2	740	-98.58
1505	hsa-mirtron-1234-3p	ENSG00000103811	CTSH	643	-115.73
1505	hsa-mirtron-1234-3p	ENSG00000165914	TTC7B	625	-98.97
1505	hsa-mirtron-1234-3p	ENSG00000159307	SCUBE1	623	-95.59
1505	hsa-mirtron-1234-3p	ENSG00000036530	CYP46A1	620	-100.92
1505	hsa-mirtron-1234-3p	ENSG00000125875	TBC1D20	617	-85.69
1505	hsa-mirtron-1234-3p	ENSG00000169057	MECP2	615	-92.86
1505	hsa-mirtron-1234-3p	ENSG00000187720	THSD4	615	-87.09
1505	hsa-mirtron-1234-3p	ENSG00000111331	OAS3	614	-98.75
1505	hsa-mirtron-1234-3p	ENSG00000069424	KCNAB2	613	-98.23
1505	hsa-mirtron-1234-3p	ENSG00000069329	VPS35	612	-86.5
1505	hsa-mirtron-1234-3p	ENSG00000141456	PELP1	610	-104.72
1505	hsa-mirtron-1234-3p	ENSG00000162065	TBC1D24	610	-97.24
1505	hsa-mirtron-1234-3p	ENSG00000136848	DAB2IP	608	-96.87
1505	hsa-mirtron-1234-3p	ENSG00000100228	RAB36	606	-84.55
1505	hsa-mirtron-1234-3p	ENSG00000240682	ISY1	604	-104.78
1505	hsa-mirtron-1234-3p	ENSG00000104059	ENTREP2	602	-92.35
1505	hsa-mirtron-1234-3p	ENSG00000184811	TRARG1	598	-90.28
1505	hsa-mirtron-1234-3p	ENSG00000175387	SMAD2	596	-79.92
1505	hsa-mirtron-1234-3p	ENSG00000116396	KCNC4	592	-92.87
1505	hsa-mirtron-1234-3p	ENSG00000184261	KCNK12	591	-90.86
1505	hsa-mirtron-1234-3p	ENSG00000155034	FBXL18	588	-78.85
1505	hsa-mirtron-1234-3p	ENSG00000214376	VSTM5	587	-72.24
1505	hsa-mirtron-1234-3p	ENSG00000071246	VASH1	585	-82
1505	hsa-mirtron-1234-3p	ENSG00000215193	PEX26	582	-75.02
1505	hsa-mirtron-1234-3p	ENSG00000175782	SLC35E3	580	-74.23
1505	hsa-mirtron-1234-3p	ENSG00000185813	PCYT2	577	-73.78
1505	hsa-mirtron-1234-3p	ENSG00000106012	IQCE	576	-68.06
1505	hsa-mirtron-1234-3p	ENSG00000240849	PEDS1	574	-67.22
1505	hsa-mirtron-1234-3p	ENSG00000163013	FBXO41	571	-74.32
1505	hsa-mirtron-1234-3p	ENSG00000074416	MGLL	490	-90.35
1505	hsa-mirtron-1234-3p	ENSG00000008086	CDKL5	485	-79.78
1505	hsa-mirtron-1234-3p	ENSG00000145362	ANK2	479	-77.8
1505	hsa-mirtron-1234-3p	ENSG00000104774	MAN2B1	477	-76.85
1506	hsa-mirtron-1235-3p	ENSG00000261667	LY6L	1172	-189.53
1506	hsa-mirtron-1235-3p	ENSG00000164366	CCDC127	1171	-165.18
1506	hsa-mirtron-1235-3p	ENSG00000163689	CFAP20DC	938	-141.2
1506	hsa-mirtron-1235-3p	ENSG00000138443	ABI2	777	-120.84
1506	hsa-mirtron-1235-3p	ENSG00000169213	RAB3B	750	-82.27
1506	hsa-mirtron-1235-3p	ENSG00000147852	VLDLR	627	-74.49
1506	hsa-mirtron-1235-3p	ENSG00000176040	TMPRSS7	599	-54.23
1506	hsa-mirtron-1235-3p	ENSG00000197081	IGF2R	597	-76.64
1506	hsa-mirtron-1235-3p	ENSG00000138592	USP8	593	-61.77
1506	hsa-mirtron-1235-3p	ENSG00000157542	KCNJ6	590	-57.41
1506	hsa-mirtron-1235-3p	ENSG00000205476	CCDC85C	580	-77.7
1506	hsa-mirtron-1235-3p	ENSG00000116329	OPRD1	481	-82.47
1506	hsa-mirtron-1235-3p	ENSG00000163812	ZDHHC3	476	-63.4
1506	hsa-mirtron-1235-3p	ENSG00000103723	AP3B2	473	-62.57
1506	hsa-mirtron-1235-3p	ENSG00000116396	KCNC4	470	-66.15
1506	hsa-mirtron-1235-3p	ENSG00000275074	NUDT18	469	-67.34
1506	hsa-mirtron-1235-3p	ENSG00000128284	APOL3	467	-57.9
1506	hsa-mirtron-1235-3p	ENSG00000184012	TMPRSS2	465	-59.54
1506	hsa-mirtron-1235-3p	ENSG00000215883	CYB5RL	463	-67.81
1506	hsa-mirtron-1235-3p	ENSG00000162337	LRP5	459	-65.71
1506	hsa-mirtron-1235-3p	ENSG00000116205	TCEANC2	457	-53.08
1506	hsa-mirtron-1235-3p	ENSG00000135905	DOCK10	456	-65.42
1506	hsa-mirtron-1235-3p	ENSG00000120733	KDM3B	456	-59.06
1506	hsa-mirtron-1235-3p	ENSG00000142279	WTIP	454	-74.08
1506	hsa-mirtron-1235-3p	ENSG00000117139	KDM5B	454	-62.36
1506	hsa-mirtron-1235-3p	ENSG00000117114	ADGRL2	454	-56.75
1506	hsa-mirtron-1235-3p	ENSG00000182150	ERCC6L2	454	-50.24
1506	hsa-mirtron-1235-3p	ENSG00000285943	SPICE1-CFAP44	451	-47.55
1506	hsa-mirtron-1235-3p	ENSG00000163995	ABLIM2	450	-60.41
1506	hsa-mirtron-1235-3p	ENSG00000174231	PRPF8	450	-55.32
1506	hsa-mirtron-1235-3p	ENSG00000169327	OR5AU1	450	-50.02
1506	hsa-mirtron-1235-3p	ENSG00000111696	NT5DC3	449	-71.3
1506	hsa-mirtron-1235-3p	ENSG00000131368	MRPS25	449	-68.45
1506	hsa-mirtron-1235-3p	ENSG00000125249	RAP2A	449	-52.81
1506	hsa-mirtron-1235-3p	ENSG00000103226	NOMO3	448	-46.32
1506	hsa-mirtron-1235-3p	ENSG00000185164	NOMO2	448	-46.27
1506	hsa-mirtron-1235-3p	ENSG00000065802	ASB1	447	-62.84
1506	hsa-mirtron-1235-3p	ENSG00000071246	VASH1	446	-70.55
1506	hsa-mirtron-1235-3p	ENSG00000101638	ST8SIA5	446	-46.31
1506	hsa-mirtron-1235-3p	ENSG00000166847	DCTN5	445	-51.94
1506	hsa-mirtron-1235-3p	ENSG00000213853	EMP2	445	-51.7
1506	hsa-mirtron-1235-3p	ENSG00000127463	EMC1	444	-57.91
1506	hsa-mirtron-1235-3p	ENSG00000155875	SAXO1	443	-51.3
1506	hsa-mirtron-1235-3p	ENSG00000169247	SH3TC2	443	-39.69
1506	hsa-mirtron-1235-3p	ENSG00000198911	SREBF2	442	-58.98
1506	hsa-mirtron-1235-3p	ENSG00000147488	ST18	442	-44.79
1506	hsa-mirtron-1235-3p	ENSG00000152582	SPEF2	442	-43.49
1506	hsa-mirtron-1235-3p	ENSG00000166557	TMED3	441	-58.62
1506	hsa-mirtron-1235-3p	ENSG00000134115	CNTN6	439	-53.69
1506	hsa-mirtron-1235-3p	ENSG00000178385	PLEKHM3	438	-53.93
1507	hsa-mirtron-1236-3p	ENSG00000184497	TMEM255B	2065	-314.7
1507	hsa-mirtron-1236-3p	ENSG00000140807	NKD1	897	-125.47
1507	hsa-mirtron-1236-3p	ENSG00000157933	SKI	840	-72.44
1507	hsa-mirtron-1236-3p	ENSG00000136213	CHST12	586	-74.39
1507	hsa-mirtron-1236-3p	ENSG00000176438	SYNE3	577	-75.81
1507	hsa-mirtron-1236-3p	ENSG00000116396	KCNC4	569	-63.86
1507	hsa-mirtron-1236-3p	ENSG00000161048	NAPEPLD	469	-84.24
1507	hsa-mirtron-1236-3p	ENSG00000148842	CNNM2	466	-69.73
1507	hsa-mirtron-1236-3p	ENSG00000180155	LYNX1	460	-56.2
1507	hsa-mirtron-1236-3p	ENSG00000127507	ADGRE2	456	-55.87
1507	hsa-mirtron-1236-3p	ENSG00000168395	ING5	449	-56.96
1507	hsa-mirtron-1236-3p	ENSG00000111275	ALDH2	445	-69.88
1507	hsa-mirtron-1236-3p	ENSG00000205683	DPF3	445	-56.41
1507	hsa-mirtron-1236-3p	ENSG00000171621	SPSB1	444	-57.19
1507	hsa-mirtron-1236-3p	ENSG00000152402	GUCY1A2	442	-46.9
1507	hsa-mirtron-1236-3p	ENSG00000177106	EPS8L2	441	-63.93
1507	hsa-mirtron-1236-3p	ENSG00000160325	CACFD1	440	-57.96
1507	hsa-mirtron-1236-3p	ENSG00000042980	ADAM28	438	-60.66
1507	hsa-mirtron-1236-3p	ENSG00000115282	TTC31	437	-46
1507	hsa-mirtron-1236-3p	ENSG00000072609	CHFR	436	-61.8
1507	hsa-mirtron-1236-3p	ENSG00000177951	BET1L	436	-55.07
1507	hsa-mirtron-1236-3p	ENSG00000156959	LHFPL4	436	-53.71
1507	hsa-mirtron-1236-3p	ENSG00000091592	NLRP1	435	-57.11
1507	hsa-mirtron-1236-3p	ENSG00000179627	ZBTB42	432	-55.28
1507	hsa-mirtron-1236-3p	ENSG00000198570	RD3	431	-55
1507	hsa-mirtron-1236-3p	ENSG00000159173	TNNI1	431	-52.94
1507	hsa-mirtron-1236-3p	ENSG00000170500	LONRF2	426	-52.13
1507	hsa-mirtron-1236-3p	ENSG00000129682	FGF13	425	-41.65
1507	hsa-mirtron-1236-3p	ENSG00000166847	DCTN5	424	-52.47
1507	hsa-mirtron-1236-3p	ENSG00000168924	LETM1	423	-49.37
1507	hsa-mirtron-1236-3p	ENSG00000178199	ZC3H12D	420	-45.11
1507	hsa-mirtron-1236-3p	ENSG00000083168	KAT6A	350	-76.28
1507	hsa-mirtron-1236-3p	ENSG00000002587	HS3ST1	331	-59.95
1507	hsa-mirtron-1236-3p	ENSG00000103111	MON1B	321	-53.26
1507	hsa-mirtron-1236-3p	ENSG00000136720	HS6ST1	319	-54.97
1507	hsa-mirtron-1236-3p	ENSG00000067992	PDK3	319	-53.81
1507	hsa-mirtron-1236-3p	ENSG00000058404	CAMK2B	318	-62.03
1507	hsa-mirtron-1236-3p	ENSG00000137193	PIM1	316	-54.61
1507	hsa-mirtron-1236-3p	ENSG00000198860	TSEN15	316	-52.81
1507	hsa-mirtron-1236-3p	ENSG00000169918	OTUD7A	316	-49.39
1507	hsa-mirtron-1236-3p	ENSG00000197063	MAFG	316	-48.8
1507	hsa-mirtron-1236-3p	ENSG00000182545	RNASE10	315	-52.17
1507	hsa-mirtron-1236-3p	ENSG00000127663	KDM4B	315	-51.11
1507	hsa-mirtron-1236-3p	ENSG00000173641	HSPB7	315	-48.24
1507	hsa-mirtron-1236-3p	ENSG00000187583	PLEKHN1	314	-49.56
1507	hsa-mirtron-1236-3p	ENSG00000090863	GLG1	312	-52.73
1507	hsa-mirtron-1236-3p	ENSG00000115275	MOGS	312	-48.85
1507	hsa-mirtron-1236-3p	ENSG00000178031	ADAMTSL1	311	-47.58
1507	hsa-mirtron-1236-3p	ENSG00000140391	TSPAN3	311	-46.94
1507	hsa-mirtron-1236-3p	ENSG00000063245	EPN1	311	-44.04
1508	hsa-mirtron-1237-3p	ENSG00000159692	CTBP1	3688	-608.08
1508	hsa-mirtron-1237-3p	ENSG00000176720	BOK	1961	-237.8
1508	hsa-mirtron-1237-3p	ENSG00000186001	LRCH3	1545	-296.9
1508	hsa-mirtron-1237-3p	ENSG00000095917	TPSD1	1260	-155.23
1508	hsa-mirtron-1237-3p	ENSG00000169609	C15orf40	991	-165.72
1508	hsa-mirtron-1237-3p	ENSG00000127588	GNG13	980	-106.72
1508	hsa-mirtron-1237-3p	ENSG00000130294	KIF1A	906	-131.13
1508	hsa-mirtron-1237-3p	ENSG00000069424	KCNAB2	902	-153.2
1508	hsa-mirtron-1237-3p	ENSG00000011347	SYT7	891	-147.85
1508	hsa-mirtron-1237-3p	ENSG00000188807	TMEM201	884	-130.95
1508	hsa-mirtron-1237-3p	ENSG00000105278	ZFR2	869	-119.41
1508	hsa-mirtron-1237-3p	ENSG00000167524	RSKR	836	-140.09
1508	hsa-mirtron-1237-3p	ENSG00000163093	BBS5	830	-139.13
1508	hsa-mirtron-1237-3p	ENSG00000091513	TF	796	-143.59
1508	hsa-mirtron-1237-3p	ENSG00000125755	SYMPK	782	-145.02
1508	hsa-mirtron-1237-3p	ENSG00000196843	ARID5A	771	-125.76
1508	hsa-mirtron-1237-3p	ENSG00000006062	MAP3K14	763	-123.73
1508	hsa-mirtron-1237-3p	ENSG00000108509	CAMTA2	762	-127.28
1508	hsa-mirtron-1237-3p	ENSG00000126214	KLC1	762	-121.52
1508	hsa-mirtron-1237-3p	ENSG00000163485	ADORA1	750	-138.46
1508	hsa-mirtron-1237-3p	ENSG00000099999	RNF215	744	-123.06
1508	hsa-mirtron-1237-3p	ENSG00000181409	AATK	740	-126.56
1508	hsa-mirtron-1237-3p	ENSG00000148400	NOTCH1	739	-104.64
1508	hsa-mirtron-1237-3p	ENSG00000074047	GLI2	722	-117.28
1508	hsa-mirtron-1237-3p	ENSG00000185829	ARL17A	664	-102.99
1508	hsa-mirtron-1237-3p	ENSG00000169871	TRIM56	660	-108.12
1508	hsa-mirtron-1237-3p	ENSG00000141503	MINK1	638	-124.92
1508	hsa-mirtron-1237-3p	ENSG00000251322	SHANK3	634	-115.18
1508	hsa-mirtron-1237-3p	ENSG00000127585	FBXL16	629	-113.73
1508	hsa-mirtron-1237-3p	ENSG00000198911	SREBF2	628	-109.6
1508	hsa-mirtron-1237-3p	ENSG00000172893	DHCR7	627	-116.26
1508	hsa-mirtron-1237-3p	ENSG00000101098	RIMS4	626	-109.8
1508	hsa-mirtron-1237-3p	ENSG00000196557	CACNA1H	625	-101.83
1508	hsa-mirtron-1237-3p	ENSG00000126351	THRA	621	-109.69
1508	hsa-mirtron-1237-3p	ENSG00000178947	SMIM10L2A	621	-92.66
1508	hsa-mirtron-1237-3p	ENSG00000147113	DIPK2B	620	-102.75
1508	hsa-mirtron-1237-3p	ENSG00000107147	KCNT1	615	-97.66
1508	hsa-mirtron-1237-3p	ENSG00000160991	ORAI2	614	-102.57
1508	hsa-mirtron-1237-3p	ENSG00000107185	RGP1	614	-99.91
1508	hsa-mirtron-1237-3p	ENSG00000257923	CUX1	613	-104.62
1508	hsa-mirtron-1237-3p	ENSG00000138347	MYPN	610	-89.98
1508	hsa-mirtron-1237-3p	ENSG00000179364	PACS2	609	-97.8
1508	hsa-mirtron-1237-3p	ENSG00000148408	CACNA1B	606	-104.42
1508	hsa-mirtron-1237-3p	ENSG00000171631	P2RY6	605	-102.34
1508	hsa-mirtron-1237-3p	ENSG00000107719	PALD1	604	-101.16
1508	hsa-mirtron-1237-3p	ENSG00000204175	GPRIN2	603	-108.83
1508	hsa-mirtron-1237-3p	ENSG00000179583	CIITA	603	-98.66
1508	hsa-mirtron-1237-3p	ENSG00000188112	C6orf132	603	-95.36
1508	hsa-mirtron-1237-3p	ENSG00000166183	ASPG	602	-91.78
1508	hsa-mirtron-1237-3p	ENSG00000100106	TRIOBP	601	-81.94
1509	hsa-mirtron-1238-3p	ENSG00000091513	TF	1383	-273.87
1509	hsa-mirtron-1238-3p	ENSG00000169609	C15orf40	1096	-214
1509	hsa-mirtron-1238-3p	ENSG00000274180	NATD1	639	-108.71
1509	hsa-mirtron-1238-3p	ENSG00000167524	RSKR	631	-127.64
1509	hsa-mirtron-1238-3p	ENSG00000214787	MS4A4E	627	-126.4
1509	hsa-mirtron-1238-3p	ENSG00000163093	BBS5	617	-120.92
1509	hsa-mirtron-1238-3p	ENSG00000169871	TRIM56	617	-114.17
1509	hsa-mirtron-1238-3p	ENSG00000069424	KCNAB2	615	-96.09
1509	hsa-mirtron-1238-3p	ENSG00000166862	CACNG2	613	-92.51
1509	hsa-mirtron-1238-3p	ENSG00000160877	NACC1	605	-97
1509	hsa-mirtron-1238-3p	ENSG00000177830	CHID1	599	-97.32
1509	hsa-mirtron-1238-3p	ENSG00000158805	ZNF276	482	-92.27
1509	hsa-mirtron-1238-3p	ENSG00000173762	CD7	478	-85.9
1509	hsa-mirtron-1238-3p	ENSG00000114786	ABHD14A-ACY1	476	-86.99
1509	hsa-mirtron-1238-3p	ENSG00000243989	ACY1	476	-85.87
1509	hsa-mirtron-1238-3p	ENSG00000161714	PLCD3	473	-90.82
1509	hsa-mirtron-1238-3p	ENSG00000181409	AATK	471	-76.35
1509	hsa-mirtron-1238-3p	ENSG00000133477	FAM83F	467	-69.07
1509	hsa-mirtron-1238-3p	ENSG00000129221	AIPL1	467	-67.82
1509	hsa-mirtron-1238-3p	ENSG00000105662	CRTC1	464	-75.86
1509	hsa-mirtron-1238-3p	ENSG00000197774	EME2	463	-77.55
1509	hsa-mirtron-1238-3p	ENSG00000111344	RASAL1	462	-72.88
1509	hsa-mirtron-1238-3p	ENSG00000165548	TMEM63C	462	-72.6
1509	hsa-mirtron-1238-3p	ENSG00000187555	USP7	462	-72.13
1509	hsa-mirtron-1238-3p	ENSG00000130669	PAK4	461	-71.49
1509	hsa-mirtron-1238-3p	ENSG00000166897	ELFN2	460	-77.54
1509	hsa-mirtron-1238-3p	ENSG00000273079	GRIN2B	459	-79.38
1509	hsa-mirtron-1238-3p	ENSG00000188263	IL17REL	459	-66.77
1509	hsa-mirtron-1238-3p	ENSG00000103264	FBXO31	458	-79.34
1509	hsa-mirtron-1238-3p	ENSG00000178252	WDR6	457	-77.21
1509	hsa-mirtron-1238-3p	ENSG00000173064	HECTD4	457	-70.4
1509	hsa-mirtron-1238-3p	ENSG00000214193	SH3D21	456	-87.37
1509	hsa-mirtron-1238-3p	ENSG00000132613	MTSS2	456	-75.49
1509	hsa-mirtron-1238-3p	ENSG00000196739	COL27A1	456	-71.64
1509	hsa-mirtron-1238-3p	ENSG00000225663	MCRIP1	454	-61.7
1509	hsa-mirtron-1238-3p	ENSG00000168802	CHTF8	454	-61.27
1509	hsa-mirtron-1238-3p	ENSG00000205683	DPF3	451	-65.08
1509	hsa-mirtron-1238-3p	ENSG00000011347	SYT7	451	-60.02
1509	hsa-mirtron-1238-3p	ENSG00000205476	CCDC85C	450	-66.39
1509	hsa-mirtron-1238-3p	ENSG00000260903	XKR7	448	-67.87
1509	hsa-mirtron-1238-3p	ENSG00000125686	MED1	447	-70.29
1509	hsa-mirtron-1238-3p	ENSG00000172890	NADSYN1	447	-63.81
1509	hsa-mirtron-1238-3p	ENSG00000124140	SLC12A5	442	-75.06
1509	hsa-mirtron-1238-3p	ENSG00000189420	ZFP92	440	-57.8
1509	hsa-mirtron-1238-3p	ENSG00000224470	ATXN1L	438	-60.37
1509	hsa-mirtron-1238-3p	ENSG00000162104	ADCY9	434	-72.28
1509	hsa-mirtron-1238-3p	ENSG00000148606	POLR3A	434	-52.45
1509	hsa-mirtron-1238-3p	ENSG00000141503	MINK1	427	-66.71
1509	hsa-mirtron-1238-3p	ENSG00000040531	CTNS	330	-63.1
1509	hsa-mirtron-1238-3p	ENSG00000255587	RAB44	330	-59.27
1510	hsa-mirtron-1240-3p	ENSG00000060718	COL11A1	647	-102.97
1510	hsa-mirtron-1240-3p	ENSG00000102230	PCYT1B	627	-85.18
1510	hsa-mirtron-1240-3p	ENSG00000184261	KCNK12	482	-71.75
1510	hsa-mirtron-1240-3p	ENSG00000133477	FAM83F	462	-53.15
1510	hsa-mirtron-1240-3p	ENSG00000075151	EIF4G3	461	-48.98
1510	hsa-mirtron-1240-3p	ENSG00000050165	DKK3	457	-60.61
1510	hsa-mirtron-1240-3p	ENSG00000130368	MAS1	457	-53.15
1510	hsa-mirtron-1240-3p	ENSG00000196924	FLNA	446	-48.11
1510	hsa-mirtron-1240-3p	ENSG00000010244	ZNF207	441	-38.94
1510	hsa-mirtron-1240-3p	ENSG00000196458	ZNF605	440	-43.76
1510	hsa-mirtron-1240-3p	ENSG00000170275	CRTAP	435	-41.19
1510	hsa-mirtron-1240-3p	ENSG00000158352	SHROOM4	434	-44.67
1510	hsa-mirtron-1240-3p	ENSG00000173068	BNC2	433	-42.42
1510	hsa-mirtron-1240-3p	ENSG00000186300	ZNF555	430	-41.95
1510	hsa-mirtron-1240-3p	ENSG00000248109	MARCOL	423	-44.04
1510	hsa-mirtron-1240-3p	ENSG00000169083	AR	423	-36.98
1510	hsa-mirtron-1240-3p	ENSG00000244355	LY6G6D	339	-57.14
1510	hsa-mirtron-1240-3p	ENSG00000258880	LY6G6F-LY6G6D	339	-57.14
1510	hsa-mirtron-1240-3p	ENSG00000132716	DCAF8	333	-59.81
1510	hsa-mirtron-1240-3p	ENSG00000197467	COL13A1	326	-55.92
1510	hsa-mirtron-1240-3p	ENSG00000133313	CNDP2	323	-40.62
1510	hsa-mirtron-1240-3p	ENSG00000103546	SLC6A2	322	-43.94
1510	hsa-mirtron-1240-3p	ENSG00000176986	SEC24C	321	-55.5
1510	hsa-mirtron-1240-3p	ENSG00000267796	LIN37	316	-47.19
1510	hsa-mirtron-1240-3p	ENSG00000097007	ABL1	315	-48.73
1510	hsa-mirtron-1240-3p	ENSG00000074276	CDHR2	315	-45.64
1510	hsa-mirtron-1240-3p	ENSG00000148357	HMCN2	314	-42.01
1510	hsa-mirtron-1240-3p	ENSG00000123130	ACOT9	313	-46.05
1510	hsa-mirtron-1240-3p	ENSG00000176510	OR10AC1	313	-43.8
1510	hsa-mirtron-1240-3p	ENSG00000175782	SLC35E3	313	-41.64
1510	hsa-mirtron-1240-3p	ENSG00000121957	GPSM2	312	-42.85
1510	hsa-mirtron-1240-3p	ENSG00000197063	MAFG	312	-34.24
1510	hsa-mirtron-1240-3p	ENSG00000141026	MED9	311	-42.3
1510	hsa-mirtron-1240-3p	ENSG00000160214	RRP1	311	-37.77
1510	hsa-mirtron-1240-3p	ENSG00000180815	MAP3K15	311	-36.48
1510	hsa-mirtron-1240-3p	ENSG00000215018	COL28A1	310	-43.59
1510	hsa-mirtron-1240-3p	ENSG00000196739	COL27A1	310	-40.29
1510	hsa-mirtron-1240-3p	ENSG00000144596	GRIP2	309	-37.9
1510	hsa-mirtron-1240-3p	ENSG00000241322	FBXW10B	309	-34.46
1510	hsa-mirtron-1240-3p	ENSG00000085831	TTC39A	308	-43.07
1510	hsa-mirtron-1240-3p	ENSG00000170291	ELP5	308	-41.59
1510	hsa-mirtron-1240-3p	ENSG00000188026	RILPL1	308	-39.29
1510	hsa-mirtron-1240-3p	ENSG00000148516	ZEB1	308	-38.1
1510	hsa-mirtron-1240-3p	ENSG00000107338	SHB	308	-38.07
1510	hsa-mirtron-1240-3p	ENSG00000132313	MRPL35	308	-36.81
1510	hsa-mirtron-1240-3p	ENSG00000141252	VPS53	308	-30.03
1510	hsa-mirtron-1240-3p	ENSG00000151067	CACNA1C	307	-42.84
1510	hsa-mirtron-1240-3p	ENSG00000244694	PTCHD4	307	-29.65
1510	hsa-mirtron-1240-3p	ENSG00000139645	ANKRD52	306	-43.73
1510	hsa-mirtron-1240-3p	ENSG00000095787	WAC	306	-41.11
1511	hsa-mirtron-1241-3p	ENSG00000159915	ZNF233	627	-65.62
1511	hsa-mirtron-1241-3p	ENSG00000118058	KMT2A	592	-58.28
1511	hsa-mirtron-1241-3p	ENSG00000100722	ZC3H14	589	-56.7
1511	hsa-mirtron-1241-3p	ENSG00000054654	SYNE2	482	-61.29
1511	hsa-mirtron-1241-3p	ENSG00000181722	ZBTB20	476	-47.67
1511	hsa-mirtron-1241-3p	ENSG00000155158	TTC39B	475	-44.4
1511	hsa-mirtron-1241-3p	ENSG00000140090	SLC24A4	473	-55.68
1511	hsa-mirtron-1241-3p	ENSG00000176407	KCMF1	473	-49.18
1511	hsa-mirtron-1241-3p	ENSG00000109158	GABRA4	470	-47.19
1511	hsa-mirtron-1241-3p	ENSG00000164124	TMEM144	470	-44.2
1511	hsa-mirtron-1241-3p	ENSG00000141252	VPS53	469	-48.27
1511	hsa-mirtron-1241-3p	ENSG00000077232	DNAJC10	468	-48.24
1511	hsa-mirtron-1241-3p	ENSG00000170584	NUDCD2	466	-43.84
1511	hsa-mirtron-1241-3p	ENSG00000117697	NSL1	462	-52.06
1511	hsa-mirtron-1241-3p	ENSG00000138443	ABI2	458	-57.28
1511	hsa-mirtron-1241-3p	ENSG00000154813	DPH3	457	-45.94
1511	hsa-mirtron-1241-3p	ENSG00000108559	NUP88	454	-43.57
1511	hsa-mirtron-1241-3p	ENSG00000171466	ZNF562	452	-43.63
1511	hsa-mirtron-1241-3p	ENSG00000104047	DTWD1	447	-45.51
1511	hsa-mirtron-1241-3p	ENSG00000197102	DYNC1H1	447	-42.3
1511	hsa-mirtron-1241-3p	ENSG00000145012	LPP	447	-37.77
1511	hsa-mirtron-1241-3p	ENSG00000096060	FKBP5	446	-40.21
1511	hsa-mirtron-1241-3p	ENSG00000196600	SLC22A25	444	-43.74
1511	hsa-mirtron-1241-3p	ENSG00000077279	DCX	443	-40.04
1511	hsa-mirtron-1241-3p	ENSG00000111912	NCOA7	443	-39.24
1511	hsa-mirtron-1241-3p	ENSG00000154380	ENAH	435	-42.67
1511	hsa-mirtron-1241-3p	ENSG00000145681	HAPLN1	333	-37.44
1511	hsa-mirtron-1241-3p	ENSG00000100024	UPB1	330	-42.95
1511	hsa-mirtron-1241-3p	ENSG00000132970	WASF3	329	-43.2
1511	hsa-mirtron-1241-3p	ENSG00000089682	RBM41	325	-44.54
1511	hsa-mirtron-1241-3p	ENSG00000083067	TRPM3	325	-40.83
1511	hsa-mirtron-1241-3p	ENSG00000148730	EIF4EBP2	325	-35.48
1511	hsa-mirtron-1241-3p	ENSG00000174963	ZIC4	323	-38.58
1511	hsa-mirtron-1241-3p	ENSG00000118217	ATF6	322	-47.51
1511	hsa-mirtron-1241-3p	ENSG00000016391	CHDH	322	-40.94
1511	hsa-mirtron-1241-3p	ENSG00000154864	PIEZO2	321	-40.83
1511	hsa-mirtron-1241-3p	ENSG00000072958	AP1M1	320	-40.52
1511	hsa-mirtron-1241-3p	ENSG00000170381	SEMA3E	320	-31.55
1511	hsa-mirtron-1241-3p	ENSG00000013293	SLC7A14	319	-42.07
1511	hsa-mirtron-1241-3p	ENSG00000171574	ZNF584	319	-37.69
1511	hsa-mirtron-1241-3p	ENSG00000177106	EPS8L2	318	-32.71
1511	hsa-mirtron-1241-3p	ENSG00000205726	ITSN1	318	-28.17
1511	hsa-mirtron-1241-3p	ENSG00000112782	CLIC5	317	-37.54
1511	hsa-mirtron-1241-3p	ENSG00000116205	TCEANC2	317	-36.7
1511	hsa-mirtron-1241-3p	ENSG00000197183	NOL4L	316	-34.32
1511	hsa-mirtron-1241-3p	ENSG00000066230	SLC9A3	315	-45.4
1511	hsa-mirtron-1241-3p	ENSG00000172572	PDE3A	315	-33.31
1511	hsa-mirtron-1241-3p	ENSG00000165669	FAM204A	315	-30.03
1511	hsa-mirtron-1241-3p	ENSG00000144649	GASK1A	315	-28.47
1511	hsa-mirtron-1241-3p	ENSG00000066427	ATXN3	315	-27.19
1512	hsa-mirtron-1242-3p	ENSG00000072840	EVC	2013	-244.36
1512	hsa-mirtron-1242-3p	ENSG00000160209	PDXK	1049	-140.66
1512	hsa-mirtron-1242-3p	ENSG00000136279	DBNL	925	-127.39
1512	hsa-mirtron-1242-3p	ENSG00000261115	TMEM178B	903	-105.31
1512	hsa-mirtron-1242-3p	ENSG00000130294	KIF1A	859	-101.54
1512	hsa-mirtron-1242-3p	ENSG00000011347	SYT7	793	-125.13
1512	hsa-mirtron-1242-3p	ENSG00000108219	TSPAN14	792	-112.77
1512	hsa-mirtron-1242-3p	ENSG00000102870	ZNF629	767	-112.51
1512	hsa-mirtron-1242-3p	ENSG00000174945	AMZ1	752	-101.7
1512	hsa-mirtron-1242-3p	ENSG00000205683	DPF3	752	-101.54
1512	hsa-mirtron-1242-3p	ENSG00000188112	C6orf132	748	-129.45
1512	hsa-mirtron-1242-3p	ENSG00000181409	AATK	746	-97.86
1512	hsa-mirtron-1242-3p	ENSG00000281406	BLACAT1	740	-88.13
1512	hsa-mirtron-1242-3p	ENSG00000125741	OPA3	738	-93.97
1512	hsa-mirtron-1242-3p	ENSG00000154229	PRKCA	733	-86.96
1512	hsa-mirtron-1242-3p	ENSG00000153404	PLEKHG4B	716	-88.08
1512	hsa-mirtron-1242-3p	ENSG00000185070	FLRT2	715	-89.21
1512	hsa-mirtron-1242-3p	ENSG00000036530	CYP46A1	644	-118.16
1512	hsa-mirtron-1242-3p	ENSG00000103811	CTSH	629	-99.02
1512	hsa-mirtron-1242-3p	ENSG00000187720	THSD4	619	-93.62
1512	hsa-mirtron-1242-3p	ENSG00000111331	OAS3	616	-99.89
1512	hsa-mirtron-1242-3p	ENSG00000141456	PELP1	612	-89
1512	hsa-mirtron-1242-3p	ENSG00000136848	DAB2IP	607	-86.59
1512	hsa-mirtron-1242-3p	ENSG00000069424	KCNAB2	605	-81.03
1512	hsa-mirtron-1242-3p	ENSG00000104059	ENTREP2	605	-73.86
1512	hsa-mirtron-1242-3p	ENSG00000169057	MECP2	604	-84.17
1512	hsa-mirtron-1242-3p	ENSG00000069329	VPS35	604	-81.31
1512	hsa-mirtron-1242-3p	ENSG00000162065	TBC1D24	604	-79.31
1512	hsa-mirtron-1242-3p	ENSG00000184811	TRARG1	601	-75.59
1512	hsa-mirtron-1242-3p	ENSG00000240682	ISY1	595	-82.35
1512	hsa-mirtron-1242-3p	ENSG00000125875	TBC1D20	595	-77.36
1512	hsa-mirtron-1242-3p	ENSG00000185813	PCYT2	593	-81.21
1512	hsa-mirtron-1242-3p	ENSG00000071246	VASH1	592	-72.73
1512	hsa-mirtron-1242-3p	ENSG00000165914	TTC7B	589	-73.08
1512	hsa-mirtron-1242-3p	ENSG00000100228	RAB36	588	-71.94
1512	hsa-mirtron-1242-3p	ENSG00000175387	SMAD2	587	-70.55
1512	hsa-mirtron-1242-3p	ENSG00000175782	SLC35E3	583	-70.17
1512	hsa-mirtron-1242-3p	ENSG00000240849	PEDS1	583	-68.01
1512	hsa-mirtron-1242-3p	ENSG00000106012	IQCE	583	-66.61
1512	hsa-mirtron-1242-3p	ENSG00000159307	SCUBE1	582	-76.99
1512	hsa-mirtron-1242-3p	ENSG00000184261	KCNK12	577	-68.63
1512	hsa-mirtron-1242-3p	ENSG00000163013	FBXO41	577	-60.87
1512	hsa-mirtron-1242-3p	ENSG00000214376	VSTM5	575	-70.97
1512	hsa-mirtron-1242-3p	ENSG00000155034	FBXL18	573	-57.67
1512	hsa-mirtron-1242-3p	ENSG00000215193	PEX26	566	-60.3
1512	hsa-mirtron-1242-3p	ENSG00000074416	MGLL	502	-92.31
1512	hsa-mirtron-1242-3p	ENSG00000008086	CDKL5	488	-79.61
1512	hsa-mirtron-1242-3p	ENSG00000107742	SPOCK2	487	-76.29
1512	hsa-mirtron-1242-3p	ENSG00000273608	SRCIN1	486	-90.43
1512	hsa-mirtron-1242-3p	ENSG00000145362	ANK2	480	-80.67
1513	hsa-mirtron-1243-3p	ENSG00000160223	ICOSLG	607	-81.95
1513	hsa-mirtron-1243-3p	ENSG00000111859	NEDD9	598	-71.11
1513	hsa-mirtron-1243-3p	ENSG00000138443	ABI2	595	-70.69
1513	hsa-mirtron-1243-3p	ENSG00000134376	CRB1	587	-59.89
1513	hsa-mirtron-1243-3p	ENSG00000114739	ACVR2B	482	-70.26
1513	hsa-mirtron-1243-3p	ENSG00000004139	SARM1	481	-69.52
1513	hsa-mirtron-1243-3p	ENSG00000170500	LONRF2	473	-64.13
1513	hsa-mirtron-1243-3p	ENSG00000136448	NMT1	473	-60.34
1513	hsa-mirtron-1243-3p	ENSG00000074410	CA12	468	-51.52
1513	hsa-mirtron-1243-3p	ENSG00000135686	KLHL36	467	-58.9
1513	hsa-mirtron-1243-3p	ENSG00000119383	PTPA	463	-64.74
1513	hsa-mirtron-1243-3p	ENSG00000107960	STN1	460	-62.96
1513	hsa-mirtron-1243-3p	ENSG00000077157	PPP1R12B	460	-52.42
1513	hsa-mirtron-1243-3p	ENSG00000155875	SAXO1	459	-53.47
1513	hsa-mirtron-1243-3p	ENSG00000163909	HEYL	459	-48.69
1513	hsa-mirtron-1243-3p	ENSG00000140090	SLC24A4	456	-62.59
1513	hsa-mirtron-1243-3p	ENSG00000109685	NSD2	456	-56.16
1513	hsa-mirtron-1243-3p	ENSG00000169894	MUC3A	455	-54.3
1513	hsa-mirtron-1243-3p	ENSG00000189152	GRAPL	453	-46.34
1513	hsa-mirtron-1243-3p	ENSG00000119231	SENP5	452	-44.55
1513	hsa-mirtron-1243-3p	ENSG00000175387	SMAD2	450	-55.83
1513	hsa-mirtron-1243-3p	ENSG00000181722	ZBTB20	450	-55.28
1513	hsa-mirtron-1243-3p	ENSG00000213614	HEXA	450	-43.15
1513	hsa-mirtron-1243-3p	ENSG00000169247	SH3TC2	449	-56.11
1513	hsa-mirtron-1243-3p	ENSG00000137857	DUOX1	449	-51.11
1513	hsa-mirtron-1243-3p	ENSG00000136731	UGGT1	448	-51.41
1513	hsa-mirtron-1243-3p	ENSG00000164938	TP53INP1	447	-55.38
1513	hsa-mirtron-1243-3p	ENSG00000143190	POU2F1	447	-51.93
1513	hsa-mirtron-1243-3p	ENSG00000134569	LRP4	446	-55.19
1513	hsa-mirtron-1243-3p	ENSG00000129003	VPS13C	446	-50.59
1513	hsa-mirtron-1243-3p	ENSG00000257923	CUX1	445	-62.43
1513	hsa-mirtron-1243-3p	ENSG00000113749	HRH2	445	-47.5
1513	hsa-mirtron-1243-3p	ENSG00000136068	FLNB	444	-60.5
1513	hsa-mirtron-1243-3p	ENSG00000033627	ATP6V0A1	443	-54.4
1513	hsa-mirtron-1243-3p	ENSG00000198677	SKIC3	442	-40.07
1513	hsa-mirtron-1243-3p	ENSG00000182175	RGMA	440	-50.35
1513	hsa-mirtron-1243-3p	ENSG00000187720	THSD4	437	-39.67
1513	hsa-mirtron-1243-3p	ENSG00000140937	CDH11	436	-49.56
1513	hsa-mirtron-1243-3p	ENSG00000063245	EPN1	436	-42.49
1513	hsa-mirtron-1243-3p	ENSG00000115694	STK25	435	-45.15
1513	hsa-mirtron-1243-3p	ENSG00000173598	NUDT4	431	-49.87
1513	hsa-mirtron-1243-3p	ENSG00000083067	TRPM3	431	-44.7
1513	hsa-mirtron-1243-3p	ENSG00000133124	IRS4	429	-46.05
1513	hsa-mirtron-1243-3p	ENSG00000006194	ZNF263	428	-40.63
1513	hsa-mirtron-1243-3p	ENSG00000179240	GVQW3	427	-36.89
1513	hsa-mirtron-1243-3p	ENSG00000148408	CACNA1B	426	-48.61
1513	hsa-mirtron-1243-3p	ENSG00000176495	OR5AN1	426	-45.46
1513	hsa-mirtron-1243-3p	ENSG00000184465	WDR27	425	-42.53
1513	hsa-mirtron-1243-3p	ENSG00000126001	CEP250	332	-51.02
1513	hsa-mirtron-1243-3p	ENSG00000089682	RBM41	326	-46.04
1514	hsa-mirtron-1244-3p	ENSG00000197912	SPG7	1399	-160.89
1514	hsa-mirtron-1244-3p	ENSG00000167526	RPL13	752	-92.59
1514	hsa-mirtron-1244-3p	ENSG00000213066	CEP43	739	-88.75
1514	hsa-mirtron-1244-3p	ENSG00000166557	TMED3	628	-70.51
1514	hsa-mirtron-1244-3p	ENSG00000109220	CHIC2	622	-75.27
1514	hsa-mirtron-1244-3p	ENSG00000083844	ZNF264	618	-75.1
1514	hsa-mirtron-1244-3p	ENSG00000185219	ZNF445	617	-82.47
1514	hsa-mirtron-1244-3p	ENSG00000117602	RCAN3	616	-63.85
1514	hsa-mirtron-1244-3p	ENSG00000145375	AFG2A	612	-73.58
1514	hsa-mirtron-1244-3p	ENSG00000103550	KNOP1	607	-67.92
1514	hsa-mirtron-1244-3p	ENSG00000157542	KCNJ6	602	-65.63
1514	hsa-mirtron-1244-3p	ENSG00000087266	SH3BP2	600	-77.03
1514	hsa-mirtron-1244-3p	ENSG00000188112	C6orf132	597	-69.93
1514	hsa-mirtron-1244-3p	ENSG00000108219	TSPAN14	597	-63.85
1514	hsa-mirtron-1244-3p	ENSG00000113494	PRLR	597	-56.96
1514	hsa-mirtron-1244-3p	ENSG00000184735	DDX53	595	-45.56
1514	hsa-mirtron-1244-3p	ENSG00000106344	RBM28	592	-68.35
1514	hsa-mirtron-1244-3p	ENSG00000170088	TMEM192	590	-63.59
1514	hsa-mirtron-1244-3p	ENSG00000198453	ZNF568	590	-55.71
1514	hsa-mirtron-1244-3p	ENSG00000170006	TMEM154	589	-58.43
1514	hsa-mirtron-1244-3p	ENSG00000149311	ATM	588	-60.25
1514	hsa-mirtron-1244-3p	ENSG00000057252	SOAT1	586	-57.9
1514	hsa-mirtron-1244-3p	ENSG00000182050	MGAT4C	584	-59.54
1514	hsa-mirtron-1244-3p	ENSG00000169247	SH3TC2	583	-48.59
1514	hsa-mirtron-1244-3p	ENSG00000133477	FAM83F	575	-62.63
1514	hsa-mirtron-1244-3p	ENSG00000131174	COX7B	476	-68.39
1514	hsa-mirtron-1244-3p	ENSG00000153721	CNKSR3	473	-58.57
1514	hsa-mirtron-1244-3p	ENSG00000175575	PAAF1	468	-54.42
1514	hsa-mirtron-1244-3p	ENSG00000182534	MXRA7	467	-59.56
1514	hsa-mirtron-1244-3p	ENSG00000198466	ZNF587	466	-57.17
1514	hsa-mirtron-1244-3p	ENSG00000140718	FTO	464	-48.42
1514	hsa-mirtron-1244-3p	ENSG00000144644	GADL1	461	-55.15
1514	hsa-mirtron-1244-3p	ENSG00000092853	CLSPN	461	-54.77
1514	hsa-mirtron-1244-3p	ENSG00000151575	TEX9	460	-44.2
1514	hsa-mirtron-1244-3p	ENSG00000173214	MFSD4B	459	-54.23
1514	hsa-mirtron-1244-3p	ENSG00000003402	CFLAR	459	-50.24
1514	hsa-mirtron-1244-3p	ENSG00000139160	ETFBKMT	458	-51.42
1514	hsa-mirtron-1244-3p	ENSG00000198015	MRPL42	457	-56.69
1514	hsa-mirtron-1244-3p	ENSG00000166135	HIF1AN	456	-55.56
1514	hsa-mirtron-1244-3p	ENSG00000145555	MYO10	456	-52.83
1514	hsa-mirtron-1244-3p	ENSG00000179335	CLK3	456	-51.27
1514	hsa-mirtron-1244-3p	ENSG00000134539	KLRD1	453	-53.02
1514	hsa-mirtron-1244-3p	ENSG00000071655	MBD3	452	-54.49
1514	hsa-mirtron-1244-3p	ENSG00000181029	TRAPPC5	452	-50.64
1514	hsa-mirtron-1244-3p	ENSG00000169895	SYAP1	452	-48.16
1514	hsa-mirtron-1244-3p	ENSG00000173258	ZNF483	451	-61.39
1514	hsa-mirtron-1244-3p	ENSG00000265241	RBM8A	451	-50.98
1514	hsa-mirtron-1244-3p	ENSG00000197408	CYP2B6	450	-54.27
1514	hsa-mirtron-1244-3p	ENSG00000165731	RET	450	-46.15
1514	hsa-mirtron-1244-3p	ENSG00000196935	SRGAP1	449	-45.13
1515	hsa-mirtron-1245-3p	ENSG00000177570	SAMD12	600	-69.91
1515	hsa-mirtron-1245-3p	ENSG00000115977	AAK1	590	-65.63
1515	hsa-mirtron-1245-3p	ENSG00000175387	SMAD2	473	-62.76
1515	hsa-mirtron-1245-3p	ENSG00000165914	TTC7B	462	-64.7
1515	hsa-mirtron-1245-3p	ENSG00000167767	KRT80	454	-63.44
1515	hsa-mirtron-1245-3p	ENSG00000158290	CUL4B	446	-52.06
1515	hsa-mirtron-1245-3p	ENSG00000100784	RPS6KA5	443	-53.92
1515	hsa-mirtron-1245-3p	ENSG00000068323	TFE3	440	-58.39
1515	hsa-mirtron-1245-3p	ENSG00000185070	FLRT2	437	-51.24
1515	hsa-mirtron-1245-3p	ENSG00000166340	TPP1	436	-51.76
1515	hsa-mirtron-1245-3p	ENSG00000152078	TLCD4	436	-50.29
1515	hsa-mirtron-1245-3p	ENSG00000033122	LRRC7	433	-49.09
1515	hsa-mirtron-1245-3p	ENSG00000183474	GTF2H2C	432	-46.87
1515	hsa-mirtron-1245-3p	ENSG00000181722	ZBTB20	430	-47.61
1515	hsa-mirtron-1245-3p	ENSG00000186314	PRELID2	425	-48.7
1515	hsa-mirtron-1245-3p	ENSG00000169446	MMGT1	424	-54.32
1515	hsa-mirtron-1245-3p	ENSG00000256463	SALL3	325	-47.37
1515	hsa-mirtron-1245-3p	ENSG00000151388	ADAMTS12	325	-46.82
1515	hsa-mirtron-1245-3p	ENSG00000123415	SMUG1	322	-48.67
1515	hsa-mirtron-1245-3p	ENSG00000198650	TAT	321	-51.04
1515	hsa-mirtron-1245-3p	ENSG00000185585	OLFML2A	320	-53.42
1515	hsa-mirtron-1245-3p	ENSG00000147488	ST18	320	-46.5
1515	hsa-mirtron-1245-3p	ENSG00000023318	ERP44	319	-46.27
1515	hsa-mirtron-1245-3p	ENSG00000108846	ABCC3	319	-45.43
1515	hsa-mirtron-1245-3p	ENSG00000174791	RIN1	318	-50.7
1515	hsa-mirtron-1245-3p	ENSG00000162769	FLVCR1	318	-41.21
1515	hsa-mirtron-1245-3p	ENSG00000269335	IKBKG	316	-52.83
1515	hsa-mirtron-1245-3p	ENSG00000180875	GREM2	314	-46.56
1515	hsa-mirtron-1245-3p	ENSG00000122778	KIAA1549	314	-43.16
1515	hsa-mirtron-1245-3p	ENSG00000166750	SLFN5	313	-49.48
1515	hsa-mirtron-1245-3p	ENSG00000102359	SRPX2	313	-47.78
1515	hsa-mirtron-1245-3p	ENSG00000118946	PCDH17	312	-51.53
1515	hsa-mirtron-1245-3p	ENSG00000111077	TNS2	312	-46.06
1515	hsa-mirtron-1245-3p	ENSG00000166869	CHP2	312	-45.14
1515	hsa-mirtron-1245-3p	ENSG00000179335	CLK3	312	-45.12
1515	hsa-mirtron-1245-3p	ENSG00000147036	LANCL3	312	-42.95
1515	hsa-mirtron-1245-3p	ENSG00000172840	PDP2	311	-46.21
1515	hsa-mirtron-1245-3p	ENSG00000083814	ZNF671	311	-45.04
1515	hsa-mirtron-1245-3p	ENSG00000248905	FMN1	310	-46.98
1515	hsa-mirtron-1245-3p	ENSG00000154237	LRRK1	310	-42.29
1515	hsa-mirtron-1245-3p	ENSG00000122484	RPAP2	309	-48.2
1515	hsa-mirtron-1245-3p	ENSG00000180891	CUEDC1	309	-47.57
1515	hsa-mirtron-1245-3p	ENSG00000173638	SLC19A1	309	-45.01
1515	hsa-mirtron-1245-3p	ENSG00000225830	ERCC6	309	-38.04
1515	hsa-mirtron-1245-3p	ENSG00000139971	ARMH4	308	-47.4
1515	hsa-mirtron-1245-3p	ENSG00000172943	PHF8	308	-47.19
1515	hsa-mirtron-1245-3p	ENSG00000188199	NUTM2B	308	-47.11
1515	hsa-mirtron-1245-3p	ENSG00000167244	IGF2	308	-42.82
1515	hsa-mirtron-1245-3p	ENSG00000160058	BSDC1	308	-42.08
1515	hsa-mirtron-1245-3p	ENSG00000136811	ODF2	308	-33.98
1516	hsa-mirtron-1246-3p	ENSG00000167522	ANKRD11	3191	-478.83
1516	hsa-mirtron-1246-3p	ENSG00000060566	CREB3L3	2732	-297.21
1516	hsa-mirtron-1246-3p	ENSG00000170100	ZNF778	1352	-174.53
1516	hsa-mirtron-1246-3p	ENSG00000099834	CDHR5	660	-102.61
1516	hsa-mirtron-1246-3p	ENSG00000103150	MLYCD	599	-90.28
1516	hsa-mirtron-1246-3p	ENSG00000075043	KCNQ2	591	-80.94
1516	hsa-mirtron-1246-3p	ENSG00000137502	RAB30	585	-70.23
1516	hsa-mirtron-1246-3p	ENSG00000124574	ABCC10	471	-79.67
1516	hsa-mirtron-1246-3p	ENSG00000197081	IGF2R	470	-72.94
1516	hsa-mirtron-1246-3p	ENSG00000134780	DAGLA	468	-85.46
1516	hsa-mirtron-1246-3p	ENSG00000140992	PDPK1	464	-66.32
1516	hsa-mirtron-1246-3p	ENSG00000148400	NOTCH1	463	-70.37
1516	hsa-mirtron-1246-3p	ENSG00000182175	RGMA	461	-70.42
1516	hsa-mirtron-1246-3p	ENSG00000112379	ARFGEF3	460	-63.88
1516	hsa-mirtron-1246-3p	ENSG00000162438	CTRC	459	-67.45
1516	hsa-mirtron-1246-3p	ENSG00000086062	B4GALT1	456	-61.69
1516	hsa-mirtron-1246-3p	ENSG00000175387	SMAD2	455	-59.94
1516	hsa-mirtron-1246-3p	ENSG00000170915	PAQR8	453	-68.38
1516	hsa-mirtron-1246-3p	ENSG00000163430	FSTL1	451	-57.36
1516	hsa-mirtron-1246-3p	ENSG00000054654	SYNE2	446	-55.99
1516	hsa-mirtron-1246-3p	ENSG00000165688	PMPCA	445	-57.65
1516	hsa-mirtron-1246-3p	ENSG00000178695	KCTD12	445	-56.42
1516	hsa-mirtron-1246-3p	ENSG00000143921	ABCG8	444	-61.59
1516	hsa-mirtron-1246-3p	ENSG00000184619	KRBA2	444	-47.57
1516	hsa-mirtron-1246-3p	ENSG00000111886	GABRR2	443	-61.29
1516	hsa-mirtron-1246-3p	ENSG00000152457	DCLRE1C	443	-58.26
1516	hsa-mirtron-1246-3p	ENSG00000052126	PLEKHA5	442	-45.21
1516	hsa-mirtron-1246-3p	ENSG00000126001	CEP250	440	-58.13
1516	hsa-mirtron-1246-3p	ENSG00000162599	NFIA	440	-56.6
1516	hsa-mirtron-1246-3p	ENSG00000068650	ATP11A	438	-59.07
1516	hsa-mirtron-1246-3p	ENSG00000166352	IFTAP	435	-51.05
1516	hsa-mirtron-1246-3p	ENSG00000187741	FANCA	434	-55.25
1516	hsa-mirtron-1246-3p	ENSG00000011114	BTBD7	421	-50.14
1516	hsa-mirtron-1246-3p	ENSG00000136068	FLNB	328	-55.79
1516	hsa-mirtron-1246-3p	ENSG00000135426	TESPA1	328	-47.97
1516	hsa-mirtron-1246-3p	ENSG00000164855	TMEM184A	325	-52
1516	hsa-mirtron-1246-3p	ENSG00000148218	ALAD	320	-50.14
1516	hsa-mirtron-1246-3p	ENSG00000079102	RUNX1T1	320	-46.99
1516	hsa-mirtron-1246-3p	ENSG00000185189	NRBP2	319	-47.88
1516	hsa-mirtron-1246-3p	ENSG00000135930	EIF4E2	318	-48.82
1516	hsa-mirtron-1246-3p	ENSG00000100889	PCK2	318	-47.59
1516	hsa-mirtron-1246-3p	ENSG00000130803	ZNF317	318	-39.34
1516	hsa-mirtron-1246-3p	ENSG00000139178	C1RL	317	-54.35
1516	hsa-mirtron-1246-3p	ENSG00000142687	KIAA0319L	316	-50.27
1516	hsa-mirtron-1246-3p	ENSG00000116670	MAD2L2	316	-48.74
1516	hsa-mirtron-1246-3p	ENSG00000184863	RBM33	316	-46.92
1516	hsa-mirtron-1246-3p	ENSG00000116473	RAP1A	316	-43.81
1516	hsa-mirtron-1246-3p	ENSG00000136383	ALPK3	316	-43.16
1516	hsa-mirtron-1246-3p	ENSG00000058404	CAMK2B	315	-45.48
1516	hsa-mirtron-1246-3p	ENSG00000122012	SV2C	315	-45.45
1517	hsa-mirtron-1247-3p	ENSG00000102021	LUZP4	1234	-168.46
1517	hsa-mirtron-1247-3p	ENSG00000273079	GRIN2B	1197	-155.1
1517	hsa-mirtron-1247-3p	ENSG00000151131	NOPCHAP1	1182	-145.68
1517	hsa-mirtron-1247-3p	ENSG00000250067	YJEFN3	1167	-140.52
1517	hsa-mirtron-1247-3p	ENSG00000159915	ZNF233	1155	-127.44
1517	hsa-mirtron-1247-3p	ENSG00000240505	TNFRSF13B	1074	-139.9
1517	hsa-mirtron-1247-3p	ENSG00000114735	HEMK1	1047	-134.99
1517	hsa-mirtron-1247-3p	ENSG00000140538	NTRK3	1038	-137.3
1517	hsa-mirtron-1247-3p	ENSG00000113269	RNF130	1037	-138.26
1517	hsa-mirtron-1247-3p	ENSG00000116396	KCNC4	1009	-117.48
1517	hsa-mirtron-1247-3p	ENSG00000197971	MBP	917	-135.86
1517	hsa-mirtron-1247-3p	ENSG00000169213	RAB3B	880	-103.09
1517	hsa-mirtron-1247-3p	ENSG00000126001	CEP250	879	-97.57
1517	hsa-mirtron-1247-3p	ENSG00000205038	PKHD1L1	877	-98.65
1517	hsa-mirtron-1247-3p	ENSG00000101638	ST8SIA5	875	-97.58
1517	hsa-mirtron-1247-3p	ENSG00000107957	SH3PXD2A	874	-106.92
1517	hsa-mirtron-1247-3p	ENSG00000205683	DPF3	871	-105.17
1517	hsa-mirtron-1247-3p	ENSG00000169247	SH3TC2	871	-100.96
1517	hsa-mirtron-1247-3p	ENSG00000103150	MLYCD	870	-101.48
1517	hsa-mirtron-1247-3p	ENSG00000161671	EMC10	863	-100.6
1517	hsa-mirtron-1247-3p	ENSG00000149575	SCN2B	747	-111.24
1517	hsa-mirtron-1247-3p	ENSG00000145545	SRD5A1	746	-95.49
1517	hsa-mirtron-1247-3p	ENSG00000171435	KSR2	744	-93.87
1517	hsa-mirtron-1247-3p	ENSG00000065526	SPEN	738	-81.9
1517	hsa-mirtron-1247-3p	ENSG00000064393	HIPK2	736	-91.62
1517	hsa-mirtron-1247-3p	ENSG00000183778	B3GALT5	736	-84.83
1517	hsa-mirtron-1247-3p	ENSG00000243156	MICAL3	731	-89.54
1517	hsa-mirtron-1247-3p	ENSG00000133477	FAM83F	730	-93.44
1517	hsa-mirtron-1247-3p	ENSG00000121417	ZNF211	730	-76.76
1517	hsa-mirtron-1247-3p	ENSG00000160299	PCNT	729	-84.59
1517	hsa-mirtron-1247-3p	ENSG00000221994	ZNF630	726	-73.9
1517	hsa-mirtron-1247-3p	ENSG00000026103	FAS	725	-88.53
1517	hsa-mirtron-1247-3p	ENSG00000188803	SHISA6	723	-88.23
1517	hsa-mirtron-1247-3p	ENSG00000077232	DNAJC10	720	-79.34
1517	hsa-mirtron-1247-3p	ENSG00000278053	DDX52	718	-82.06
1517	hsa-mirtron-1247-3p	ENSG00000148842	CNNM2	714	-84.04
1517	hsa-mirtron-1247-3p	ENSG00000176927	EFCAB5	713	-80.1
1517	hsa-mirtron-1247-3p	ENSG00000171735	CAMTA1	712	-85.99
1517	hsa-mirtron-1247-3p	ENSG00000087053	MTMR2	712	-79.83
1517	hsa-mirtron-1247-3p	ENSG00000159307	SCUBE1	610	-83.59
1517	hsa-mirtron-1247-3p	ENSG00000163531	NFASC	609	-85.78
1517	hsa-mirtron-1247-3p	ENSG00000091622	PITPNM3	609	-73.41
1517	hsa-mirtron-1247-3p	ENSG00000235568	NFAM1	608	-86.25
1517	hsa-mirtron-1247-3p	ENSG00000135116	HRK	597	-80.2
1517	hsa-mirtron-1247-3p	ENSG00000203685	STUM	597	-71.3
1517	hsa-mirtron-1247-3p	ENSG00000186407	CD300E	597	-70.95
1517	hsa-mirtron-1247-3p	ENSG00000134516	DOCK2	596	-74.95
1517	hsa-mirtron-1247-3p	ENSG00000196092	PAX5	595	-78.98
1517	hsa-mirtron-1247-3p	ENSG00000185561	TLCD2	595	-74.37
1517	hsa-mirtron-1247-3p	ENSG00000091592	NLRP1	595	-73.73
1518	hsa-mirtron-1248-3p	ENSG00000148735	PLEKHS1	4952	-391.73
1518	hsa-mirtron-1248-3p	ENSG00000243716	NPIPB5	930	-103.7
1518	hsa-mirtron-1248-3p	ENSG00000196663	TECPR2	730	-70.83
1518	hsa-mirtron-1248-3p	ENSG00000077232	DNAJC10	641	-82.52
1518	hsa-mirtron-1248-3p	ENSG00000101347	SAMHD1	596	-68.88
1518	hsa-mirtron-1248-3p	ENSG00000172456	FGGY	580	-64.95
1518	hsa-mirtron-1248-3p	ENSG00000157657	ZNF618	574	-54.02
1518	hsa-mirtron-1248-3p	ENSG00000273807	NPIPA6	465	-50.85
1518	hsa-mirtron-1248-3p	ENSG00000233024	NPIPA9	465	-50.85
1518	hsa-mirtron-1248-3p	ENSG00000154237	LRRK1	463	-54.31
1518	hsa-mirtron-1248-3p	ENSG00000181215	C4orf50	461	-61.23
1518	hsa-mirtron-1248-3p	ENSG00000151338	MIPOL1	460	-60.08
1518	hsa-mirtron-1248-3p	ENSG00000166263	STXBP4	455	-49.67
1518	hsa-mirtron-1248-3p	ENSG00000106278	PTPRZ1	453	-51.93
1518	hsa-mirtron-1248-3p	ENSG00000173926	MARCHF3	446	-55.89
1518	hsa-mirtron-1248-3p	ENSG00000254087	LYN	446	-45.06
1518	hsa-mirtron-1248-3p	ENSG00000228623	ZNF883	446	-44.6
1518	hsa-mirtron-1248-3p	ENSG00000006071	ABCC8	444	-48.82
1518	hsa-mirtron-1248-3p	ENSG00000101307	SIRPB1	444	-48.59
1518	hsa-mirtron-1248-3p	ENSG00000155265	GOLGA7B	442	-48.96
1518	hsa-mirtron-1248-3p	ENSG00000033122	LRRC7	442	-45.85
1518	hsa-mirtron-1248-3p	ENSG00000121406	ZNF549	441	-44.85
1518	hsa-mirtron-1248-3p	ENSG00000083067	TRPM3	441	-40.39
1518	hsa-mirtron-1248-3p	ENSG00000175387	SMAD2	439	-54.04
1518	hsa-mirtron-1248-3p	ENSG00000181029	TRAPPC5	439	-46.42
1518	hsa-mirtron-1248-3p	ENSG00000103150	MLYCD	439	-42.61
1518	hsa-mirtron-1248-3p	ENSG00000264522	OTUD7B	438	-48.84
1518	hsa-mirtron-1248-3p	ENSG00000134909	ARHGAP32	438	-46.26
1518	hsa-mirtron-1248-3p	ENSG00000176720	BOK	437	-57.73
1518	hsa-mirtron-1248-3p	ENSG00000004897	CDC27	437	-38.05
1518	hsa-mirtron-1248-3p	ENSG00000197081	IGF2R	436	-50.23
1518	hsa-mirtron-1248-3p	ENSG00000165028	NIPSNAP3B	431	-42.33
1518	hsa-mirtron-1248-3p	ENSG00000250423	KIAA1210	431	-39.83
1518	hsa-mirtron-1248-3p	ENSG00000173821	RNF213	430	-48.95
1518	hsa-mirtron-1248-3p	ENSG00000206072	SERPINB11	430	-40.46
1518	hsa-mirtron-1248-3p	ENSG00000176495	OR5AN1	425	-45.39
1518	hsa-mirtron-1248-3p	ENSG00000182050	MGAT4C	425	-40.53
1518	hsa-mirtron-1248-3p	ENSG00000124788	ATXN1	420	-42.6
1518	hsa-mirtron-1248-3p	ENSG00000133477	FAM83F	321	-48.5
1518	hsa-mirtron-1248-3p	ENSG00000140534	TICRR	319	-43.45
1518	hsa-mirtron-1248-3p	ENSG00000134982	APC	318	-37.11
1518	hsa-mirtron-1248-3p	ENSG00000120451	SNX19	317	-41.13
1518	hsa-mirtron-1248-3p	ENSG00000106344	RBM28	316	-38.5
1518	hsa-mirtron-1248-3p	ENSG00000196263	ZNF471	315	-55.39
1518	hsa-mirtron-1248-3p	ENSG00000198324	PHETA1	315	-43.83
1518	hsa-mirtron-1248-3p	ENSG00000088356	PDRG1	315	-40.49
1518	hsa-mirtron-1248-3p	ENSG00000184933	OR6A2	315	-36.65
1518	hsa-mirtron-1248-3p	ENSG00000120645	IQSEC3	314	-36.98
1518	hsa-mirtron-1248-3p	ENSG00000131323	TRAF3	313	-45.72
1518	hsa-mirtron-1248-3p	ENSG00000128881	TTBK2	313	-42.06
1519	hsa-mirtron-1249-3p	ENSG00000206579	XKR4	591	-57.38
1519	hsa-mirtron-1249-3p	ENSG00000133477	FAM83F	585	-64.68
1519	hsa-mirtron-1249-3p	ENSG00000083307	GRHL2	483	-67.72
1519	hsa-mirtron-1249-3p	ENSG00000169871	TRIM56	468	-63.94
1519	hsa-mirtron-1249-3p	ENSG00000139910	NOVA1	468	-47.32
1519	hsa-mirtron-1249-3p	ENSG00000173559	NABP1	467	-54.38
1519	hsa-mirtron-1249-3p	ENSG00000196967	ZNF585A	463	-57.57
1519	hsa-mirtron-1249-3p	ENSG00000104967	NOVA2	459	-47.02
1519	hsa-mirtron-1249-3p	ENSG00000108984	MAP2K6	456	-46.04
1519	hsa-mirtron-1249-3p	ENSG00000145012	LPP	456	-45.85
1519	hsa-mirtron-1249-3p	ENSG00000127530	OR7C1	455	-55.08
1519	hsa-mirtron-1249-3p	ENSG00000131051	RBM39	455	-45.79
1519	hsa-mirtron-1249-3p	ENSG00000184226	PCDH9	452	-46.17
1519	hsa-mirtron-1249-3p	ENSG00000131061	ZNF341	451	-52.49
1519	hsa-mirtron-1249-3p	ENSG00000106012	IQCE	448	-46.56
1519	hsa-mirtron-1249-3p	ENSG00000063322	MED29	446	-57.4
1519	hsa-mirtron-1249-3p	ENSG00000143473	KCNH1	445	-53.32
1519	hsa-mirtron-1249-3p	ENSG00000273079	GRIN2B	443	-57.29
1519	hsa-mirtron-1249-3p	ENSG00000177570	SAMD12	443	-54.5
1519	hsa-mirtron-1249-3p	ENSG00000124275	MTRR	442	-39.54
1519	hsa-mirtron-1249-3p	ENSG00000053770	AP5M1	438	-40.74
1519	hsa-mirtron-1249-3p	ENSG00000174705	SH3PXD2B	435	-43.19
1519	hsa-mirtron-1249-3p	ENSG00000147065	MSN	435	-39.83
1519	hsa-mirtron-1249-3p	ENSG00000177181	RIMKLA	434	-51.74
1519	hsa-mirtron-1249-3p	ENSG00000144791	LIMD1	433	-48.51
1519	hsa-mirtron-1249-3p	ENSG00000169992	NLGN2	432	-44.07
1519	hsa-mirtron-1249-3p	ENSG00000174233	ADCY6	432	-40.09
1519	hsa-mirtron-1249-3p	ENSG00000196214	ZNF766	429	-46.83
1519	hsa-mirtron-1249-3p	ENSG00000073350	LLGL2	338	-58.98
1519	hsa-mirtron-1249-3p	ENSG00000179335	CLK3	332	-44.08
1519	hsa-mirtron-1249-3p	ENSG00000129003	VPS13C	327	-35.55
1519	hsa-mirtron-1249-3p	ENSG00000198925	ATG9A	324	-46.32
1519	hsa-mirtron-1249-3p	ENSG00000135905	DOCK10	324	-37.77
1519	hsa-mirtron-1249-3p	ENSG00000172519	OR10H5	322	-33.78
1519	hsa-mirtron-1249-3p	ENSG00000152700	SAR1B	320	-33.56
1519	hsa-mirtron-1249-3p	ENSG00000085063	CD59	319	-39.53
1519	hsa-mirtron-1249-3p	ENSG00000110318	CEP126	319	-38.25
1519	hsa-mirtron-1249-3p	ENSG00000180628	PCGF5	318	-36.33
1519	hsa-mirtron-1249-3p	ENSG00000117595	IRF6	317	-42.17
1519	hsa-mirtron-1249-3p	ENSG00000131844	MCCC2	317	-36.07
1519	hsa-mirtron-1249-3p	ENSG00000092853	CLSPN	317	-33.15
1519	hsa-mirtron-1249-3p	ENSG00000100578	KIAA0586	317	-28.6
1519	hsa-mirtron-1249-3p	ENSG00000161791	FMNL3	316	-41.6
1519	hsa-mirtron-1249-3p	ENSG00000182050	MGAT4C	316	-32.4
1519	hsa-mirtron-1249-3p	ENSG00000139977	NAA30	315	-30.38
1519	hsa-mirtron-1249-3p	ENSG00000215218	UBE2QL1	315	-28.62
1519	hsa-mirtron-1249-3p	ENSG00000276613	MUC4	314	-37.86
1519	hsa-mirtron-1249-3p	ENSG00000170915	PAQR8	314	-34.32
1519	hsa-mirtron-1249-3p	ENSG00000165916	PSMC3	313	-42.74
1519	hsa-mirtron-1249-3p	ENSG00000166147	FBN1	312	-45.74
1520	hsa-mirtron-1250-3p	ENSG00000160336	ZNF761	2561	-223.43
1520	hsa-mirtron-1250-3p	ENSG00000204604	ZNF468	2433	-256.23
1520	hsa-mirtron-1250-3p	ENSG00000172687	ZNF738	2413	-207.17
1520	hsa-mirtron-1250-3p	ENSG00000196247	ZNF107	2402	-197.75
1520	hsa-mirtron-1250-3p	ENSG00000203326	ZNF525	2266	-193.61
1520	hsa-mirtron-1250-3p	ENSG00000152926	ZNF117	2114	-172.46
1520	hsa-mirtron-1250-3p	ENSG00000072840	EVC	2011	-186.03
1520	hsa-mirtron-1250-3p	ENSG00000159915	ZNF233	1864	-183.75
1520	hsa-mirtron-1250-3p	ENSG00000197134	ZNF257	1851	-152.16
1520	hsa-mirtron-1250-3p	ENSG00000160352	ZNF714	1838	-154.02
1520	hsa-mirtron-1250-3p	ENSG00000213020	ZNF611	1720	-160.53
1520	hsa-mirtron-1250-3p	ENSG00000161671	EMC10	1619	-224.53
1520	hsa-mirtron-1250-3p	ENSG00000182141	ZNF708	1558	-127.55
1520	hsa-mirtron-1250-3p	ENSG00000278318	ZNF229	1421	-139.93
1520	hsa-mirtron-1250-3p	ENSG00000090612	ZNF268	1420	-120.57
1520	hsa-mirtron-1250-3p	ENSG00000245680	ZNF585B	1420	-118.33
1520	hsa-mirtron-1250-3p	ENSG00000196705	ZNF431	1414	-115.43
1520	hsa-mirtron-1250-3p	ENSG00000223547	ZNF844	1412	-127.67
1520	hsa-mirtron-1250-3p	ENSG00000197647	ZNF433	1274	-119.34
1520	hsa-mirtron-1250-3p	ENSG00000270011	ZNF559-ZNF177	1274	-110.86
1520	hsa-mirtron-1250-3p	ENSG00000213297	ZNF625-ZNF20	1164	-121.3
1520	hsa-mirtron-1250-3p	ENSG00000197008	ZNF138	1147	-92.91
1520	hsa-mirtron-1250-3p	ENSG00000089335	ZNF302	1146	-103.77
1520	hsa-mirtron-1250-3p	ENSG00000173875	ZNF791	1142	-102.89
1520	hsa-mirtron-1250-3p	ENSG00000204611	ZNF616	1140	-105.45
1520	hsa-mirtron-1250-3p	ENSG00000196417	ZNF765	1139	-101.08
1520	hsa-mirtron-1250-3p	ENSG00000170954	ZNF415	1137	-100.76
1520	hsa-mirtron-1250-3p	ENSG00000184939	ZFP90	1135	-105.14
1520	hsa-mirtron-1250-3p	ENSG00000167380	ZNF226	1133	-113.26
1520	hsa-mirtron-1250-3p	ENSG00000198464	ZNF480	1132	-94.93
1520	hsa-mirtron-1250-3p	ENSG00000196268	ZNF493	1128	-93.5
1520	hsa-mirtron-1250-3p	ENSG00000197619	ZNF615	1128	-91.89
1520	hsa-mirtron-1250-3p	ENSG00000169247	SH3TC2	1036	-111.9
1520	hsa-mirtron-1250-3p	ENSG00000189164	ZNF527	1015	-109.7
1520	hsa-mirtron-1250-3p	ENSG00000196263	ZNF471	1010	-87.11
1520	hsa-mirtron-1250-3p	ENSG00000130818	ZNF426	1009	-92.07
1520	hsa-mirtron-1250-3p	ENSG00000171295	ZNF440	1002	-98.48
1520	hsa-mirtron-1250-3p	ENSG00000171827	ZNF570	1000	-94.63
1520	hsa-mirtron-1250-3p	ENSG00000197044	ZNF441	1000	-94.52
1520	hsa-mirtron-1250-3p	ENSG00000198538	ZNF28	997	-94.42
1520	hsa-mirtron-1250-3p	ENSG00000221994	ZNF630	996	-95.75
1520	hsa-mirtron-1250-3p	ENSG00000167555	ZNF528	993	-89.37
1520	hsa-mirtron-1250-3p	ENSG00000196214	ZNF766	992	-84.97
1520	hsa-mirtron-1250-3p	ENSG00000198131	ZNF544	990	-97.06
1520	hsa-mirtron-1250-3p	ENSG00000198551	ZNF627	988	-92.64
1520	hsa-mirtron-1250-3p	ENSG00000197054	ZNF763	988	-91.29
1520	hsa-mirtron-1250-3p	ENSG00000228623	ZNF883	952	-125.09
1520	hsa-mirtron-1250-3p	ENSG00000254726	MEX3A	919	-97.28
1520	hsa-mirtron-1250-3p	ENSG00000196935	SRGAP1	898	-106.08
1520	hsa-mirtron-1250-3p	ENSG00000158161	EYA3	891	-91.37
1521	hsa-mirtron-1251-3p	ENSG00000185070	FLRT2	745	-86.83
1521	hsa-mirtron-1251-3p	ENSG00000169247	SH3TC2	731	-71.28
1521	hsa-mirtron-1251-3p	ENSG00000049883	PTCD2	597	-66.45
1521	hsa-mirtron-1251-3p	ENSG00000050438	SLC4A8	589	-61.78
1521	hsa-mirtron-1251-3p	ENSG00000151131	NOPCHAP1	582	-51
1521	hsa-mirtron-1251-3p	ENSG00000087053	MTMR2	580	-52.31
1521	hsa-mirtron-1251-3p	ENSG00000144285	SCN1A	579	-61.64
1521	hsa-mirtron-1251-3p	ENSG00000112038	OPRM1	567	-49.85
1521	hsa-mirtron-1251-3p	ENSG00000158352	SHROOM4	463	-44.4
1521	hsa-mirtron-1251-3p	ENSG00000005339	CREBBP	462	-64.47
1521	hsa-mirtron-1251-3p	ENSG00000155966	AFF2	462	-58.77
1521	hsa-mirtron-1251-3p	ENSG00000111275	ALDH2	461	-54.96
1521	hsa-mirtron-1251-3p	ENSG00000103005	USB1	458	-51.84
1521	hsa-mirtron-1251-3p	ENSG00000165671	NSD1	455	-61.79
1521	hsa-mirtron-1251-3p	ENSG00000166233	ARIH1	454	-52.04
1521	hsa-mirtron-1251-3p	ENSG00000090612	ZNF268	451	-44.26
1521	hsa-mirtron-1251-3p	ENSG00000187109	NAP1L1	448	-51.68
1521	hsa-mirtron-1251-3p	ENSG00000080224	EPHA6	447	-48.16
1521	hsa-mirtron-1251-3p	ENSG00000124356	STAMBP	447	-47.97
1521	hsa-mirtron-1251-3p	ENSG00000141873	SLC39A3	447	-47.92
1521	hsa-mirtron-1251-3p	ENSG00000164970	FAM219A	446	-47.49
1521	hsa-mirtron-1251-3p	ENSG00000113712	CSNK1A1	444	-48.95
1521	hsa-mirtron-1251-3p	ENSG00000117569	PTBP2	444	-47.99
1521	hsa-mirtron-1251-3p	ENSG00000205683	DPF3	444	-43.62
1521	hsa-mirtron-1251-3p	ENSG00000153989	NUS1	444	-40.47
1521	hsa-mirtron-1251-3p	ENSG00000106344	RBM28	443	-54.5
1521	hsa-mirtron-1251-3p	ENSG00000163637	PRICKLE2	443	-47.22
1521	hsa-mirtron-1251-3p	ENSG00000174125	TLR1	443	-46.6
1521	hsa-mirtron-1251-3p	ENSG00000073969	NSF	442	-49.12
1521	hsa-mirtron-1251-3p	ENSG00000080854	IGSF9B	441	-50.18
1521	hsa-mirtron-1251-3p	ENSG00000008086	CDKL5	441	-46.61
1521	hsa-mirtron-1251-3p	ENSG00000112182	BACH2	440	-49.09
1521	hsa-mirtron-1251-3p	ENSG00000176834	VSIG10	440	-35.63
1521	hsa-mirtron-1251-3p	ENSG00000153721	CNKSR3	438	-50.92
1521	hsa-mirtron-1251-3p	ENSG00000077232	DNAJC10	438	-38.05
1521	hsa-mirtron-1251-3p	ENSG00000132953	XPO4	437	-49.13
1521	hsa-mirtron-1251-3p	ENSG00000082898	XPO1	437	-44.92
1521	hsa-mirtron-1251-3p	ENSG00000067533	RRP15	436	-46.06
1521	hsa-mirtron-1251-3p	ENSG00000185900	POMK	435	-50
1521	hsa-mirtron-1251-3p	ENSG00000133477	FAM83F	434	-43.1
1521	hsa-mirtron-1251-3p	ENSG00000109220	CHIC2	433	-36.56
1521	hsa-mirtron-1251-3p	ENSG00000162409	PRKAA2	432	-46.97
1521	hsa-mirtron-1251-3p	ENSG00000197428	OR51D1	432	-42.42
1521	hsa-mirtron-1251-3p	ENSG00000149294	NCAM1	431	-49.43
1521	hsa-mirtron-1251-3p	ENSG00000092964	DPYSL2	431	-43.3
1521	hsa-mirtron-1251-3p	ENSG00000167037	SGSM1	430	-46.64
1521	hsa-mirtron-1251-3p	ENSG00000065621	GSTO2	429	-32.46
1521	hsa-mirtron-1251-3p	ENSG00000130414	NDUFA10	428	-43.41
1521	hsa-mirtron-1251-3p	ENSG00000100784	RPS6KA5	427	-36.66
1521	hsa-mirtron-1251-3p	ENSG00000175387	SMAD2	426	-36.45
1522	hsa-mirtron-1252-3p	ENSG00000167522	ANKRD11	2383	-221
1522	hsa-mirtron-1252-3p	ENSG00000160299	PCNT	1170	-141.08
1522	hsa-mirtron-1252-3p	ENSG00000166503	HDGFL3	1023	-126.62
1522	hsa-mirtron-1252-3p	ENSG00000275544	BDH1	940	-142.41
1522	hsa-mirtron-1252-3p	ENSG00000114735	HEMK1	931	-138.57
1522	hsa-mirtron-1252-3p	ENSG00000158258	CLSTN2	896	-113.96
1522	hsa-mirtron-1252-3p	ENSG00000135709	KIAA0513	893	-125.21
1522	hsa-mirtron-1252-3p	ENSG00000175387	SMAD2	874	-98.65
1522	hsa-mirtron-1252-3p	ENSG00000177239	MAN1B1	769	-92.05
1522	hsa-mirtron-1252-3p	ENSG00000161791	FMNL3	768	-91.83
1522	hsa-mirtron-1252-3p	ENSG00000165914	TTC7B	764	-103.04
1522	hsa-mirtron-1252-3p	ENSG00000226807	MROH5	755	-97.36
1522	hsa-mirtron-1252-3p	ENSG00000107263	RAPGEF1	753	-98.4
1522	hsa-mirtron-1252-3p	ENSG00000070182	SPTB	752	-95.03
1522	hsa-mirtron-1252-3p	ENSG00000077157	PPP1R12B	751	-100.77
1522	hsa-mirtron-1252-3p	ENSG00000088888	MAVS	748	-105.11
1522	hsa-mirtron-1252-3p	ENSG00000124574	ABCC10	739	-88.74
1522	hsa-mirtron-1252-3p	ENSG00000205922	ONECUT3	736	-83.1
1522	hsa-mirtron-1252-3p	ENSG00000151131	NOPCHAP1	734	-82.41
1522	hsa-mirtron-1252-3p	ENSG00000099875	MKNK2	620	-86.07
1522	hsa-mirtron-1252-3p	ENSG00000173894	CBX2	618	-83.69
1522	hsa-mirtron-1252-3p	ENSG00000188389	PDCD1	618	-82.69
1522	hsa-mirtron-1252-3p	ENSG00000205476	CCDC85C	615	-95.52
1522	hsa-mirtron-1252-3p	ENSG00000185942	NKAIN3	614	-66.33
1522	hsa-mirtron-1252-3p	ENSG00000080854	IGSF9B	612	-80.23
1522	hsa-mirtron-1252-3p	ENSG00000181409	AATK	611	-96.16
1522	hsa-mirtron-1252-3p	ENSG00000131381	RBSN	610	-83.03
1522	hsa-mirtron-1252-3p	ENSG00000108219	TSPAN14	608	-80.14
1522	hsa-mirtron-1252-3p	ENSG00000144583	MARCHF4	607	-83.44
1522	hsa-mirtron-1252-3p	ENSG00000148082	SHC3	606	-69.77
1522	hsa-mirtron-1252-3p	ENSG00000144596	GRIP2	602	-75.61
1522	hsa-mirtron-1252-3p	ENSG00000170430	MGMT	601	-69.19
1522	hsa-mirtron-1252-3p	ENSG00000273079	GRIN2B	599	-72.25
1522	hsa-mirtron-1252-3p	ENSG00000198663	C6orf89	598	-82.29
1522	hsa-mirtron-1252-3p	ENSG00000119720	NRDE2	597	-75.98
1522	hsa-mirtron-1252-3p	ENSG00000152256	PDK1	597	-61.28
1522	hsa-mirtron-1252-3p	ENSG00000175727	MLXIP	596	-70.08
1522	hsa-mirtron-1252-3p	ENSG00000168418	KCNG4	596	-67.88
1522	hsa-mirtron-1252-3p	ENSG00000143190	POU2F1	595	-71.74
1522	hsa-mirtron-1252-3p	ENSG00000283239	KBTBD11-OT1	595	-62.23
1522	hsa-mirtron-1252-3p	ENSG00000188112	C6orf132	594	-64.31
1522	hsa-mirtron-1252-3p	ENSG00000157542	KCNJ6	593	-71.93
1522	hsa-mirtron-1252-3p	ENSG00000148357	HMCN2	592	-78.2
1522	hsa-mirtron-1252-3p	ENSG00000203685	STUM	591	-83.65
1522	hsa-mirtron-1252-3p	ENSG00000149639	MTCL2	590	-79.04
1522	hsa-mirtron-1252-3p	ENSG00000225190	PLEKHM1	590	-75.27
1522	hsa-mirtron-1252-3p	ENSG00000126001	CEP250	590	-68.18
1522	hsa-mirtron-1252-3p	ENSG00000196092	PAX5	584	-66.65
1522	hsa-mirtron-1252-3p	ENSG00000091592	NLRP1	583	-77.04
1522	hsa-mirtron-1252-3p	ENSG00000196535	MYO18A	575	-84.02
1523	hsa-mirtron-1253-3p	ENSG00000121940	CLCC1	655	-61.5
1523	hsa-mirtron-1253-3p	ENSG00000177694	NAALADL2	470	-49.15
1523	hsa-mirtron-1253-3p	ENSG00000143549	TPM3	461	-36.39
1523	hsa-mirtron-1253-3p	ENSG00000181722	ZBTB20	455	-38.14
1523	hsa-mirtron-1253-3p	ENSG00000156103	MMP16	453	-42.54
1523	hsa-mirtron-1253-3p	ENSG00000147588	PMP2	452	-38.81
1523	hsa-mirtron-1253-3p	ENSG00000144228	SPOPL	437	-38.06
1523	hsa-mirtron-1253-3p	ENSG00000163697	APBB2	437	-33.16
1523	hsa-mirtron-1253-3p	ENSG00000103150	MLYCD	340	-43.14
1523	hsa-mirtron-1253-3p	ENSG00000226288	OR52I2	338	-37.8
1523	hsa-mirtron-1253-3p	ENSG00000003393	ALS2	333	-40.55
1523	hsa-mirtron-1253-3p	ENSG00000088387	DOCK9	325	-27.44
1523	hsa-mirtron-1253-3p	ENSG00000196242	OR2C3	323	-34.61
1523	hsa-mirtron-1253-3p	ENSG00000143797	MBOAT2	323	-33
1523	hsa-mirtron-1253-3p	ENSG00000164346	NSA2	323	-29.8
1523	hsa-mirtron-1253-3p	ENSG00000279486	OR2AG1	319	-30.61
1523	hsa-mirtron-1253-3p	ENSG00000174945	AMZ1	319	-30.57
1523	hsa-mirtron-1253-3p	ENSG00000137942	FNBP1L	319	-28.69
1523	hsa-mirtron-1253-3p	ENSG00000214029	ZNF891	319	-28.58
1523	hsa-mirtron-1253-3p	ENSG00000117597	UTP25	318	-34.12
1523	hsa-mirtron-1253-3p	ENSG00000175387	SMAD2	316	-31.95
1523	hsa-mirtron-1253-3p	ENSG00000131018	SYNE1	316	-30.34
1523	hsa-mirtron-1253-3p	ENSG00000183098	GPC6	316	-27.89
1523	hsa-mirtron-1253-3p	ENSG00000069493	CLEC2D	316	-23.48
1523	hsa-mirtron-1253-3p	ENSG00000257923	CUX1	315	-28.36
1523	hsa-mirtron-1253-3p	ENSG00000083067	TRPM3	315	-26.52
1523	hsa-mirtron-1253-3p	ENSG00000160218	TRAPPC10	314	-30.1
1523	hsa-mirtron-1253-3p	ENSG00000155875	SAXO1	314	-29.87
1523	hsa-mirtron-1253-3p	ENSG00000164109	MAD2L1	314	-25.64
1523	hsa-mirtron-1253-3p	ENSG00000106536	POU6F2	314	-23.81
1523	hsa-mirtron-1253-3p	ENSG00000181450	ZNF678	313	-31.69
1523	hsa-mirtron-1253-3p	ENSG00000115355	CCDC88A	312	-25.78
1523	hsa-mirtron-1253-3p	ENSG00000100852	ARHGAP5	312	-24.7
1523	hsa-mirtron-1253-3p	ENSG00000005893	LAMP2	312	-21.67
1523	hsa-mirtron-1253-3p	ENSG00000188343	CIBAR1	311	-34.85
1523	hsa-mirtron-1253-3p	ENSG00000121454	LHX4	311	-32.99
1523	hsa-mirtron-1253-3p	ENSG00000240891	PLCXD2	311	-31.15
1523	hsa-mirtron-1253-3p	ENSG00000108231	LGI1	311	-29.94
1523	hsa-mirtron-1253-3p	ENSG00000125633	CCDC93	311	-25.6
1523	hsa-mirtron-1253-3p	ENSG00000196391	ZNF774	310	-33.8
1523	hsa-mirtron-1253-3p	ENSG00000082438	COBLL1	310	-31.3
1523	hsa-mirtron-1253-3p	ENSG00000138750	NUP54	310	-30.44
1523	hsa-mirtron-1253-3p	ENSG00000102858	MGRN1	310	-24.39
1523	hsa-mirtron-1253-3p	ENSG00000166557	TMED3	309	-33.12
1523	hsa-mirtron-1253-3p	ENSG00000198885	ITPRIPL1	309	-28.78
1523	hsa-mirtron-1253-3p	ENSG00000184486	POU3F2	309	-28.13
1523	hsa-mirtron-1253-3p	ENSG00000075391	RASAL2	309	-26.47
1523	hsa-mirtron-1253-3p	ENSG00000147883	CDKN2B	307	-32.85
1523	hsa-mirtron-1253-3p	ENSG00000205189	ZBTB10	307	-27.58
1523	hsa-mirtron-1253-3p	ENSG00000182050	MGAT4C	307	-24.19
1524	hsa-mirtron-1254-3p	ENSG00000116396	KCNC4	1034	-138.5
1524	hsa-mirtron-1254-3p	ENSG00000126214	KLC1	791	-129.33
1524	hsa-mirtron-1254-3p	ENSG00000273274	ZBTB8B	755	-113.12
1524	hsa-mirtron-1254-3p	ENSG00000150873	CIMIP5	745	-112.05
1524	hsa-mirtron-1254-3p	ENSG00000183873	SCN5A	621	-101.16
1524	hsa-mirtron-1254-3p	ENSG00000163961	RNF168	618	-83.82
1524	hsa-mirtron-1254-3p	ENSG00000142279	WTIP	611	-94.69
1524	hsa-mirtron-1254-3p	ENSG00000153721	CNKSR3	610	-95.78
1524	hsa-mirtron-1254-3p	ENSG00000198015	MRPL42	608	-94.75
1524	hsa-mirtron-1254-3p	ENSG00000166135	HIF1AN	605	-84.53
1524	hsa-mirtron-1254-3p	ENSG00000137103	TMEM8B	604	-84.73
1524	hsa-mirtron-1254-3p	ENSG00000166111	SVOP	602	-77.88
1524	hsa-mirtron-1254-3p	ENSG00000077092	RARB	599	-75.46
1524	hsa-mirtron-1254-3p	ENSG00000151789	ZNF385D	594	-61.52
1524	hsa-mirtron-1254-3p	ENSG00000173214	MFSD4B	591	-77.65
1524	hsa-mirtron-1254-3p	ENSG00000015676	NUDCD3	586	-69.84
1524	hsa-mirtron-1254-3p	ENSG00000061676	NCKAP1	581	-59.28
1524	hsa-mirtron-1254-3p	ENSG00000165959	CLMN	485	-82.43
1524	hsa-mirtron-1254-3p	ENSG00000178038	ALS2CL	481	-70.77
1524	hsa-mirtron-1254-3p	ENSG00000164742	ADCY1	471	-66.37
1524	hsa-mirtron-1254-3p	ENSG00000128849	CGNL1	470	-78.54
1524	hsa-mirtron-1254-3p	ENSG00000165671	NSD1	465	-70.7
1524	hsa-mirtron-1254-3p	ENSG00000101266	CSNK2A1	464	-65.07
1524	hsa-mirtron-1254-3p	ENSG00000184497	TMEM255B	462	-83.13
1524	hsa-mirtron-1254-3p	ENSG00000163866	SMIM12	462	-64.35
1524	hsa-mirtron-1254-3p	ENSG00000163904	SENP2	460	-65.81
1524	hsa-mirtron-1254-3p	ENSG00000197081	IGF2R	459	-70.73
1524	hsa-mirtron-1254-3p	ENSG00000167100	SAMD14	459	-58.49
1524	hsa-mirtron-1254-3p	ENSG00000198342	ZNF442	458	-74.43
1524	hsa-mirtron-1254-3p	ENSG00000140807	NKD1	457	-50.88
1524	hsa-mirtron-1254-3p	ENSG00000185442	FAM174B	455	-60.75
1524	hsa-mirtron-1254-3p	ENSG00000072041	SLC6A15	455	-51.25
1524	hsa-mirtron-1254-3p	ENSG00000134769	DTNA	453	-62.15
1524	hsa-mirtron-1254-3p	ENSG00000148634	HERC4	453	-61.62
1524	hsa-mirtron-1254-3p	ENSG00000113048	MRPS27	452	-70.37
1524	hsa-mirtron-1254-3p	ENSG00000148158	SNX30	451	-61.83
1524	hsa-mirtron-1254-3p	ENSG00000113070	HBEGF	451	-57.47
1524	hsa-mirtron-1254-3p	ENSG00000007516	BAIAP3	451	-53.68
1524	hsa-mirtron-1254-3p	ENSG00000124209	RAB22A	451	-46.48
1524	hsa-mirtron-1254-3p	ENSG00000188735	TMEM120B	450	-62.68
1524	hsa-mirtron-1254-3p	ENSG00000155158	TTC39B	450	-57.18
1524	hsa-mirtron-1254-3p	ENSG00000164007	CLDN19	449	-58.38
1524	hsa-mirtron-1254-3p	ENSG00000171561	OR2AT4	449	-57.19
1524	hsa-mirtron-1254-3p	ENSG00000140323	DISP2	448	-56.87
1524	hsa-mirtron-1254-3p	ENSG00000133030	MPRIP	448	-56.56
1524	hsa-mirtron-1254-3p	ENSG00000134986	NREP	447	-56.3
1524	hsa-mirtron-1254-3p	ENSG00000118482	PHF3	446	-63.89
1524	hsa-mirtron-1254-3p	ENSG00000138771	SHROOM3	446	-60.77
1524	hsa-mirtron-1254-3p	ENSG00000090612	ZNF268	446	-56.09
1524	hsa-mirtron-1254-3p	ENSG00000116852	KIF21B	446	-54.66
1525	hsa-mirtron-1255-3p	ENSG00000183741	CBX6	901	-134.27
1525	hsa-mirtron-1255-3p	ENSG00000156959	LHFPL4	785	-135.63
1525	hsa-mirtron-1255-3p	ENSG00000260903	XKR7	770	-140.32
1525	hsa-mirtron-1255-3p	ENSG00000171435	KSR2	737	-111.01
1525	hsa-mirtron-1255-3p	ENSG00000181722	ZBTB20	736	-107.11
1525	hsa-mirtron-1255-3p	ENSG00000186001	LRCH3	733	-102.79
1525	hsa-mirtron-1255-3p	ENSG00000175591	P2RY2	625	-97.38
1525	hsa-mirtron-1255-3p	ENSG00000184840	TMED9	620	-102.75
1525	hsa-mirtron-1255-3p	ENSG00000139645	ANKRD52	620	-102.68
1525	hsa-mirtron-1255-3p	ENSG00000134245	WNT2B	619	-104.27
1525	hsa-mirtron-1255-3p	ENSG00000118263	KLF7	618	-98.02
1525	hsa-mirtron-1255-3p	ENSG00000160959	LRRC14	614	-97.83
1525	hsa-mirtron-1255-3p	ENSG00000136068	FLNB	610	-96.44
1525	hsa-mirtron-1255-3p	ENSG00000063245	EPN1	608	-97.79
1525	hsa-mirtron-1255-3p	ENSG00000113269	RNF130	602	-88.46
1525	hsa-mirtron-1255-3p	ENSG00000080854	IGSF9B	598	-87.43
1525	hsa-mirtron-1255-3p	ENSG00000204175	GPRIN2	594	-87.76
1525	hsa-mirtron-1255-3p	ENSG00000140511	HAPLN3	589	-98.33
1525	hsa-mirtron-1255-3p	ENSG00000261609	GAN	589	-86.09
1525	hsa-mirtron-1255-3p	ENSG00000151131	NOPCHAP1	585	-88.51
1525	hsa-mirtron-1255-3p	ENSG00000130477	UNC13A	579	-89.2
1525	hsa-mirtron-1255-3p	ENSG00000166135	HIF1AN	577	-75.58
1525	hsa-mirtron-1255-3p	ENSG00000094916	CBX5	575	-77.94
1525	hsa-mirtron-1255-3p	ENSG00000138592	USP8	572	-80.78
1525	hsa-mirtron-1255-3p	ENSG00000130433	CACNG6	487	-96.85
1525	hsa-mirtron-1255-3p	ENSG00000131165	CHMP1A	484	-88.65
1525	hsa-mirtron-1255-3p	ENSG00000138443	ABI2	482	-96.25
1525	hsa-mirtron-1255-3p	ENSG00000172057	ORMDL3	475	-88.32
1525	hsa-mirtron-1255-3p	ENSG00000149596	JPH2	472	-78.3
1525	hsa-mirtron-1255-3p	ENSG00000116151	MORN1	469	-75.86
1525	hsa-mirtron-1255-3p	ENSG00000183723	CMTM4	468	-78.66
1525	hsa-mirtron-1255-3p	ENSG00000141646	SMAD4	466	-81.64
1525	hsa-mirtron-1255-3p	ENSG00000047849	MAP4	466	-78.17
1525	hsa-mirtron-1255-3p	ENSG00000185189	NRBP2	462	-80.97
1525	hsa-mirtron-1255-3p	ENSG00000146830	GIGYF1	462	-72.75
1525	hsa-mirtron-1255-3p	ENSG00000008086	CDKL5	460	-66.34
1525	hsa-mirtron-1255-3p	ENSG00000077157	PPP1R12B	459	-80.42
1525	hsa-mirtron-1255-3p	ENSG00000140691	ARMC5	459	-78.15
1525	hsa-mirtron-1255-3p	ENSG00000123836	PFKFB2	459	-70.57
1525	hsa-mirtron-1255-3p	ENSG00000185278	ZBTB37	457	-80.95
1525	hsa-mirtron-1255-3p	ENSG00000120451	SNX19	457	-75.84
1525	hsa-mirtron-1255-3p	ENSG00000205683	DPF3	457	-74.87
1525	hsa-mirtron-1255-3p	ENSG00000130054	NALF2	456	-81.07
1525	hsa-mirtron-1255-3p	ENSG00000164742	ADCY1	456	-80.2
1525	hsa-mirtron-1255-3p	ENSG00000160007	ARHGAP35	456	-74.56
1525	hsa-mirtron-1255-3p	ENSG00000102349	KLF8	455	-67.99
1525	hsa-mirtron-1255-3p	ENSG00000142279	WTIP	454	-67.12
1525	hsa-mirtron-1255-3p	ENSG00000171368	TPPP	453	-81.32
1525	hsa-mirtron-1255-3p	ENSG00000138623	SEMA7A	453	-72.57
1525	hsa-mirtron-1255-3p	ENSG00000162065	TBC1D24	448	-71.3
1526	hsa-mirtron-1256-3p	ENSG00000256294	ZNF225	888	-100.14
1526	hsa-mirtron-1256-3p	ENSG00000134245	WNT2B	745	-88.51
1526	hsa-mirtron-1256-3p	ENSG00000099326	MZF1	603	-80.33
1526	hsa-mirtron-1256-3p	ENSG00000106278	PTPRZ1	601	-59.39
1526	hsa-mirtron-1256-3p	ENSG00000281406	BLACAT1	591	-75.55
1526	hsa-mirtron-1256-3p	ENSG00000085644	ZNF213	588	-86.07
1526	hsa-mirtron-1256-3p	ENSG00000166111	SVOP	582	-56.87
1526	hsa-mirtron-1256-3p	ENSG00000110395	CBL	582	-48.83
1526	hsa-mirtron-1256-3p	ENSG00000163808	KIF15	578	-53.15
1526	hsa-mirtron-1256-3p	ENSG00000140807	NKD1	574	-53.15
1526	hsa-mirtron-1256-3p	ENSG00000286112	KYAT1	498	-85.1
1526	hsa-mirtron-1256-3p	ENSG00000198917	SPOUT1	498	-85.1
1526	hsa-mirtron-1256-3p	ENSG00000197037	ZSCAN25	455	-71.2
1526	hsa-mirtron-1256-3p	ENSG00000170265	ZNF282	454	-68.37
1526	hsa-mirtron-1256-3p	ENSG00000159882	ZNF230	454	-57.09
1526	hsa-mirtron-1256-3p	ENSG00000186204	CYP4F12	452	-58.21
1526	hsa-mirtron-1256-3p	ENSG00000167380	ZNF226	448	-58.59
1526	hsa-mirtron-1256-3p	ENSG00000204946	ZNF783	447	-47.78
1526	hsa-mirtron-1256-3p	ENSG00000175387	SMAD2	445	-52.35
1526	hsa-mirtron-1256-3p	ENSG00000183778	B3GALT5	444	-51.36
1526	hsa-mirtron-1256-3p	ENSG00000122484	RPAP2	443	-48.87
1526	hsa-mirtron-1256-3p	ENSG00000164684	ZNF704	442	-55.01
1526	hsa-mirtron-1256-3p	ENSG00000152256	PDK1	440	-51.49
1526	hsa-mirtron-1256-3p	ENSG00000069966	GNB5	440	-46.8
1526	hsa-mirtron-1256-3p	ENSG00000120451	SNX19	440	-42.4
1526	hsa-mirtron-1256-3p	ENSG00000138443	ABI2	438	-43.14
1526	hsa-mirtron-1256-3p	ENSG00000198954	KIFBP	438	-40.98
1526	hsa-mirtron-1256-3p	ENSG00000176542	USF3	437	-56.2
1526	hsa-mirtron-1256-3p	ENSG00000196247	ZNF107	437	-45.38
1526	hsa-mirtron-1256-3p	ENSG00000111371	SLC38A1	434	-44.12
1526	hsa-mirtron-1256-3p	ENSG00000163812	ZDHHC3	433	-48.29
1526	hsa-mirtron-1256-3p	ENSG00000126773	PCNX4	433	-44.79
1526	hsa-mirtron-1256-3p	ENSG00000109220	CHIC2	432	-40.01
1526	hsa-mirtron-1256-3p	ENSG00000273540	AGBL1	431	-56.01
1526	hsa-mirtron-1256-3p	ENSG00000101577	LPIN2	430	-42.46
1526	hsa-mirtron-1256-3p	ENSG00000213066	CEP43	430	-37.44
1526	hsa-mirtron-1256-3p	ENSG00000205045	SLFN12L	429	-39.67
1526	hsa-mirtron-1256-3p	ENSG00000065911	MTHFD2	425	-38.65
1526	hsa-mirtron-1256-3p	ENSG00000128534	LSM8	425	-36.17
1526	hsa-mirtron-1256-3p	ENSG00000172292	CERS6	425	-35.1
1526	hsa-mirtron-1256-3p	ENSG00000166173	LARP6	420	-36.86
1526	hsa-mirtron-1256-3p	ENSG00000277972	CISD3	326	-56.73
1526	hsa-mirtron-1256-3p	ENSG00000156959	LHFPL4	326	-54.63
1526	hsa-mirtron-1256-3p	ENSG00000095303	PTGS1	325	-47.73
1526	hsa-mirtron-1256-3p	ENSG00000125637	PSD4	323	-58.5
1526	hsa-mirtron-1256-3p	ENSG00000158859	ADAMTS4	322	-49.57
1526	hsa-mirtron-1256-3p	ENSG00000139697	SBNO1	322	-46.19
1526	hsa-mirtron-1256-3p	ENSG00000185942	NKAIN3	319	-51.88
1526	hsa-mirtron-1256-3p	ENSG00000106038	EVX1	319	-50.06
1526	hsa-mirtron-1256-3p	ENSG00000167011	NAT16	319	-49.52
1527	hsa-mirtron-1257-3p	ENSG00000101210	EEF1A2	2196	-361
1527	hsa-mirtron-1257-3p	ENSG00000178623	GPR35	1943	-258.08
1527	hsa-mirtron-1257-3p	ENSG00000138443	ABI2	1698	-301.68
1527	hsa-mirtron-1257-3p	ENSG00000161671	EMC10	1678	-259.72
1527	hsa-mirtron-1257-3p	ENSG00000106266	SNX8	1585	-285.28
1527	hsa-mirtron-1257-3p	ENSG00000181409	AATK	1353	-199.62
1527	hsa-mirtron-1257-3p	ENSG00000116396	KCNC4	1233	-205.86
1527	hsa-mirtron-1257-3p	ENSG00000132842	AP3B1	1148	-197.75
1527	hsa-mirtron-1257-3p	ENSG00000124574	ABCC10	1082	-180.14
1527	hsa-mirtron-1257-3p	ENSG00000165914	TTC7B	1072	-171.36
1527	hsa-mirtron-1257-3p	ENSG00000277639	CHD9NB	941	-166.5
1527	hsa-mirtron-1257-3p	ENSG00000197081	IGF2R	884	-132.27
1527	hsa-mirtron-1257-3p	ENSG00000143850	PLEKHA6	870	-133.74
1527	hsa-mirtron-1257-3p	ENSG00000137103	TMEM8B	868	-114.47
1527	hsa-mirtron-1257-3p	ENSG00000176046	NUPR1	785	-132.68
1527	hsa-mirtron-1257-3p	ENSG00000186350	RXRA	771	-124.98
1527	hsa-mirtron-1257-3p	ENSG00000069424	KCNAB2	769	-122.85
1527	hsa-mirtron-1257-3p	ENSG00000135898	GPR55	769	-114.97
1527	hsa-mirtron-1257-3p	ENSG00000188112	C6orf132	768	-116.38
1527	hsa-mirtron-1257-3p	ENSG00000176438	SYNE3	765	-120.17
1527	hsa-mirtron-1257-3p	ENSG00000126822	PLEKHG3	759	-126.29
1527	hsa-mirtron-1257-3p	ENSG00000140807	NKD1	756	-121.79
1527	hsa-mirtron-1257-3p	ENSG00000166897	ELFN2	752	-130.04
1527	hsa-mirtron-1257-3p	ENSG00000124493	GRM4	749	-117.32
1527	hsa-mirtron-1257-3p	ENSG00000080854	IGSF9B	748	-115.15
1527	hsa-mirtron-1257-3p	ENSG00000108219	TSPAN14	744	-121.64
1527	hsa-mirtron-1257-3p	ENSG00000100403	ZC3H7B	744	-113.1
1527	hsa-mirtron-1257-3p	ENSG00000179583	CIITA	743	-105.37
1527	hsa-mirtron-1257-3p	ENSG00000023171	GRAMD1B	741	-109.38
1527	hsa-mirtron-1257-3p	ENSG00000154478	GPR26	736	-115.63
1527	hsa-mirtron-1257-3p	ENSG00000204175	GPRIN2	735	-104.18
1527	hsa-mirtron-1257-3p	ENSG00000184261	KCNK12	735	-101.41
1527	hsa-mirtron-1257-3p	ENSG00000075043	KCNQ2	731	-101.95
1527	hsa-mirtron-1257-3p	ENSG00000168454	TXNDC2	725	-77.22
1527	hsa-mirtron-1257-3p	ENSG00000141527	CARD14	629	-113.95
1527	hsa-mirtron-1257-3p	ENSG00000162761	LMX1A	626	-96.65
1527	hsa-mirtron-1257-3p	ENSG00000165066	NKX6-3	625	-116.94
1527	hsa-mirtron-1257-3p	ENSG00000114999	TTL	625	-112.22
1527	hsa-mirtron-1257-3p	ENSG00000274180	NATD1	624	-97.19
1527	hsa-mirtron-1257-3p	ENSG00000026103	FAS	623	-102.39
1527	hsa-mirtron-1257-3p	ENSG00000008513	ST3GAL1	620	-102.91
1527	hsa-mirtron-1257-3p	ENSG00000153721	CNKSR3	618	-94.95
1527	hsa-mirtron-1257-3p	ENSG00000104714	ERICH1	617	-94.05
1527	hsa-mirtron-1257-3p	ENSG00000167244	IGF2	616	-96.57
1527	hsa-mirtron-1257-3p	ENSG00000188549	CCDC9B	615	-97.56
1527	hsa-mirtron-1257-3p	ENSG00000164080	RAD54L2	615	-90.5
1527	hsa-mirtron-1257-3p	ENSG00000143179	UCK2	615	-89.5
1527	hsa-mirtron-1257-3p	ENSG00000169057	MECP2	613	-107.63
1527	hsa-mirtron-1257-3p	ENSG00000187942	LDLRAD2	613	-105.68
1527	hsa-mirtron-1257-3p	ENSG00000107185	RGP1	611	-108.12
1528	hsa-mirtron-1258-3p	ENSG00000148814	LRRC27	1556	-191.93
1528	hsa-mirtron-1258-3p	ENSG00000169247	SH3TC2	793	-123.27
1528	hsa-mirtron-1258-3p	ENSG00000131368	MRPS25	735	-93.35
1528	hsa-mirtron-1258-3p	ENSG00000185942	NKAIN3	709	-74.43
1528	hsa-mirtron-1258-3p	ENSG00000134030	CTIF	657	-117.14
1528	hsa-mirtron-1258-3p	ENSG00000188112	C6orf132	622	-103.4
1528	hsa-mirtron-1258-3p	ENSG00000177301	KCNA2	612	-88
1528	hsa-mirtron-1258-3p	ENSG00000181409	AATK	610	-95.95
1528	hsa-mirtron-1258-3p	ENSG00000273079	GRIN2B	609	-96.11
1528	hsa-mirtron-1258-3p	ENSG00000108219	TSPAN14	609	-94.24
1528	hsa-mirtron-1258-3p	ENSG00000071553	ATP6AP1	606	-102.34
1528	hsa-mirtron-1258-3p	ENSG00000106636	YKT6	606	-97.85
1528	hsa-mirtron-1258-3p	ENSG00000065029	ZNF76	600	-91.8
1528	hsa-mirtron-1258-3p	ENSG00000169918	OTUD7A	599	-79.04
1528	hsa-mirtron-1258-3p	ENSG00000183853	KIRREL1	598	-93.99
1528	hsa-mirtron-1258-3p	ENSG00000143970	ASXL2	594	-71.74
1528	hsa-mirtron-1258-3p	ENSG00000135956	TMEM127	586	-81.95
1528	hsa-mirtron-1258-3p	ENSG00000163812	ZDHHC3	585	-89.5
1528	hsa-mirtron-1258-3p	ENSG00000080854	IGSF9B	584	-103.77
1528	hsa-mirtron-1258-3p	ENSG00000164142	FHIP1A	581	-83.98
1528	hsa-mirtron-1258-3p	ENSG00000181666	ZNF875	578	-65.72
1528	hsa-mirtron-1258-3p	ENSG00000128165	ADM2	489	-88.51
1528	hsa-mirtron-1258-3p	ENSG00000177098	SCN4B	480	-86.59
1528	hsa-mirtron-1258-3p	ENSG00000070047	PHRF1	474	-95.97
1528	hsa-mirtron-1258-3p	ENSG00000105325	FZR1	473	-81.52
1528	hsa-mirtron-1258-3p	ENSG00000164366	CCDC127	468	-81.93
1528	hsa-mirtron-1258-3p	ENSG00000197063	MAFG	468	-75.81
1528	hsa-mirtron-1258-3p	ENSG00000101246	ARFRP1	468	-72.38
1528	hsa-mirtron-1258-3p	ENSG00000112379	ARFGEF3	467	-75.83
1528	hsa-mirtron-1258-3p	ENSG00000011105	TSPAN9	467	-75.83
1528	hsa-mirtron-1258-3p	ENSG00000177733	HNRNPA0	466	-76.97
1528	hsa-mirtron-1258-3p	ENSG00000100354	TNRC6B	465	-74.72
1528	hsa-mirtron-1258-3p	ENSG00000006831	ADIPOR2	460	-70.18
1528	hsa-mirtron-1258-3p	ENSG00000131446	MGAT1	459	-75.42
1528	hsa-mirtron-1258-3p	ENSG00000118965	WDR35	458	-73.5
1528	hsa-mirtron-1258-3p	ENSG00000164970	FAM219A	457	-72.52
1528	hsa-mirtron-1258-3p	ENSG00000181090	EHMT1	456	-75.92
1528	hsa-mirtron-1258-3p	ENSG00000112139	MDGA1	456	-63.06
1528	hsa-mirtron-1258-3p	ENSG00000164300	SERINC5	454	-74.74
1528	hsa-mirtron-1258-3p	ENSG00000122008	POLK	454	-70.18
1528	hsa-mirtron-1258-3p	ENSG00000114999	TTL	454	-65.28
1528	hsa-mirtron-1258-3p	ENSG00000173540	GMPPB	453	-66.91
1528	hsa-mirtron-1258-3p	ENSG00000099954	CECR2	452	-68.59
1528	hsa-mirtron-1258-3p	ENSG00000102385	DRP2	452	-64.07
1528	hsa-mirtron-1258-3p	ENSG00000258555	SPECC1L-ADORA2A	451	-79.25
1528	hsa-mirtron-1258-3p	ENSG00000170500	LONRF2	451	-63.05
1528	hsa-mirtron-1258-3p	ENSG00000075429	CACNG5	450	-63.95
1528	hsa-mirtron-1258-3p	ENSG00000205045	SLFN12L	450	-62.52
1528	hsa-mirtron-1258-3p	ENSG00000171105	INSR	449	-74.85
1528	hsa-mirtron-1258-3p	ENSG00000118217	ATF6	449	-66.06
1529	hsa-mirtron-1259-3p	ENSG00000169213	RAB3B	757	-96.51
1529	hsa-mirtron-1259-3p	ENSG00000168014	C2CD3	737	-90.21
1529	hsa-mirtron-1259-3p	ENSG00000118217	ATF6	614	-78.43
1529	hsa-mirtron-1259-3p	ENSG00000196935	SRGAP1	609	-77.07
1529	hsa-mirtron-1259-3p	ENSG00000115808	STRN	592	-71.3
1529	hsa-mirtron-1259-3p	ENSG00000106123	EPHB6	592	-67.22
1529	hsa-mirtron-1259-3p	ENSG00000163808	KIF15	588	-58.9
1529	hsa-mirtron-1259-3p	ENSG00000078403	MLLT10	584	-62.27
1529	hsa-mirtron-1259-3p	ENSG00000111696	NT5DC3	576	-65.9
1529	hsa-mirtron-1259-3p	ENSG00000060982	BCAT1	563	-54.02
1529	hsa-mirtron-1259-3p	ENSG00000188735	TMEM120B	496	-76.7
1529	hsa-mirtron-1259-3p	ENSG00000141965	FEM1A	486	-80.2
1529	hsa-mirtron-1259-3p	ENSG00000112242	E2F3	479	-75.36
1529	hsa-mirtron-1259-3p	ENSG00000160991	ORAI2	476	-66.66
1529	hsa-mirtron-1259-3p	ENSG00000178607	ERN1	474	-69.9
1529	hsa-mirtron-1259-3p	ENSG00000173548	SNX33	472	-65.1
1529	hsa-mirtron-1259-3p	ENSG00000111335	OAS2	470	-70.78
1529	hsa-mirtron-1259-3p	ENSG00000100697	DICER1	470	-62
1529	hsa-mirtron-1259-3p	ENSG00000167703	SLC43A2	469	-75.98
1529	hsa-mirtron-1259-3p	ENSG00000175387	SMAD2	467	-72.96
1529	hsa-mirtron-1259-3p	ENSG00000114735	HEMK1	467	-68.46
1529	hsa-mirtron-1259-3p	ENSG00000130204	TOMM40	464	-69.97
1529	hsa-mirtron-1259-3p	ENSG00000054523	KIF1B	464	-53.13
1529	hsa-mirtron-1259-3p	ENSG00000138592	USP8	463	-66.94
1529	hsa-mirtron-1259-3p	ENSG00000122484	RPAP2	463	-62.34
1529	hsa-mirtron-1259-3p	ENSG00000126214	KLC1	462	-66.51
1529	hsa-mirtron-1259-3p	ENSG00000169918	OTUD7A	462	-63.19
1529	hsa-mirtron-1259-3p	ENSG00000101290	CDS2	460	-62.07
1529	hsa-mirtron-1259-3p	ENSG00000165626	BEND7	456	-57.17
1529	hsa-mirtron-1259-3p	ENSG00000177000	MTHFR	456	-49.24
1529	hsa-mirtron-1259-3p	ENSG00000206561	COLQ	455	-66.6
1529	hsa-mirtron-1259-3p	ENSG00000100678	SLC8A3	455	-58.43
1529	hsa-mirtron-1259-3p	ENSG00000099308	MAST3	454	-58.29
1529	hsa-mirtron-1259-3p	ENSG00000196092	PAX5	453	-62.87
1529	hsa-mirtron-1259-3p	ENSG00000232119	MCTS1	452	-56.66
1529	hsa-mirtron-1259-3p	ENSG00000213533	STIMATE	451	-50.58
1529	hsa-mirtron-1259-3p	ENSG00000259417	CTXND1	450	-56.68
1529	hsa-mirtron-1259-3p	ENSG00000124356	STAMBP	450	-48.64
1529	hsa-mirtron-1259-3p	ENSG00000043143	JADE2	449	-59.42
1529	hsa-mirtron-1259-3p	ENSG00000158816	VWA5B1	449	-57.37
1529	hsa-mirtron-1259-3p	ENSG00000043514	TRIT1	449	-56.35
1529	hsa-mirtron-1259-3p	ENSG00000051620	HEBP2	449	-52.89
1529	hsa-mirtron-1259-3p	ENSG00000135837	CEP350	449	-49.18
1529	hsa-mirtron-1259-3p	ENSG00000080854	IGSF9B	449	-47.27
1529	hsa-mirtron-1259-3p	ENSG00000157542	KCNJ6	448	-52.74
1529	hsa-mirtron-1259-3p	ENSG00000187555	USP7	448	-48.78
1529	hsa-mirtron-1259-3p	ENSG00000108559	NUP88	447	-48
1529	hsa-mirtron-1259-3p	ENSG00000159708	LRRC36	445	-64.41
1529	hsa-mirtron-1259-3p	ENSG00000159267	HLCS	445	-49.89
1529	hsa-mirtron-1259-3p	ENSG00000148356	LRSAM1	445	-44.57
1530	hsa-mirtron-1260-3p	ENSG00000101210	EEF1A2	1525	-207.71
1530	hsa-mirtron-1260-3p	ENSG00000164048	ZNF589	1319	-112.66
1530	hsa-mirtron-1260-3p	ENSG00000175787	ZNF169	1187	-99.67
1530	hsa-mirtron-1260-3p	ENSG00000181666	ZNF875	1052	-81.36
1530	hsa-mirtron-1260-3p	ENSG00000153404	PLEKHG4B	1046	-134.52
1530	hsa-mirtron-1260-3p	ENSG00000125846	ZNF133	1032	-81.32
1530	hsa-mirtron-1260-3p	ENSG00000136279	DBNL	957	-125.91
1530	hsa-mirtron-1260-3p	ENSG00000176438	SYNE3	892	-109.75
1530	hsa-mirtron-1260-3p	ENSG00000108219	TSPAN14	856	-78.08
1530	hsa-mirtron-1260-3p	ENSG00000132842	AP3B1	814	-147.8
1530	hsa-mirtron-1260-3p	ENSG00000169247	SH3TC2	785	-99.24
1530	hsa-mirtron-1260-3p	ENSG00000198626	RYR2	769	-93.52
1530	hsa-mirtron-1260-3p	ENSG00000181090	EHMT1	767	-88.05
1530	hsa-mirtron-1260-3p	ENSG00000182050	MGAT4C	756	-84.95
1530	hsa-mirtron-1260-3p	ENSG00000085224	ATRX	755	-80.44
1530	hsa-mirtron-1260-3p	ENSG00000181722	ZBTB20	753	-74.28
1530	hsa-mirtron-1260-3p	ENSG00000183873	SCN5A	751	-79.69
1530	hsa-mirtron-1260-3p	ENSG00000064393	HIPK2	751	-74.06
1530	hsa-mirtron-1260-3p	ENSG00000116260	QSOX1	744	-105.73
1530	hsa-mirtron-1260-3p	ENSG00000065526	SPEN	738	-74.54
1530	hsa-mirtron-1260-3p	ENSG00000107614	TRDMT1	736	-68.62
1530	hsa-mirtron-1260-3p	ENSG00000157927	RADIL	735	-77.74
1530	hsa-mirtron-1260-3p	ENSG00000188112	C6orf132	712	-79.56
1530	hsa-mirtron-1260-3p	ENSG00000094631	HDAC6	704	-89.85
1530	hsa-mirtron-1260-3p	ENSG00000133392	MYH11	646	-92.63
1530	hsa-mirtron-1260-3p	ENSG00000096696	DSP	632	-72.07
1530	hsa-mirtron-1260-3p	ENSG00000122966	CIT	629	-67.02
1530	hsa-mirtron-1260-3p	ENSG00000273003	ARL2-SNX15	625	-78.19
1530	hsa-mirtron-1260-3p	ENSG00000138101	DTNB	625	-77.2
1530	hsa-mirtron-1260-3p	ENSG00000135931	ARMC9	625	-75.35
1530	hsa-mirtron-1260-3p	ENSG00000273540	AGBL1	617	-85.31
1530	hsa-mirtron-1260-3p	ENSG00000183960	KCNH8	617	-63.33
1530	hsa-mirtron-1260-3p	ENSG00000157483	MYO1E	615	-74.76
1530	hsa-mirtron-1260-3p	ENSG00000187860	CCDC157	613	-64.19
1530	hsa-mirtron-1260-3p	ENSG00000186409	CCDC30	610	-75.06
1530	hsa-mirtron-1260-3p	ENSG00000160299	PCNT	610	-67.79
1530	hsa-mirtron-1260-3p	ENSG00000221866	PLXNA4	610	-64.43
1530	hsa-mirtron-1260-3p	ENSG00000171385	KCND3	608	-77.47
1530	hsa-mirtron-1260-3p	ENSG00000077232	DNAJC10	608	-74.49
1530	hsa-mirtron-1260-3p	ENSG00000116539	ASH1L	608	-54.1
1530	hsa-mirtron-1260-3p	ENSG00000172461	FUT9	607	-70.3
1530	hsa-mirtron-1260-3p	ENSG00000148343	MIGA2	605	-72.83
1530	hsa-mirtron-1260-3p	ENSG00000101639	CEP192	604	-59.98
1530	hsa-mirtron-1260-3p	ENSG00000139629	GALNT6	602	-72.18
1530	hsa-mirtron-1260-3p	ENSG00000177084	POLE	601	-62.38
1530	hsa-mirtron-1260-3p	ENSG00000197774	EME2	600	-75.32
1530	hsa-mirtron-1260-3p	ENSG00000213066	CEP43	600	-67.75
1530	hsa-mirtron-1260-3p	ENSG00000161671	EMC10	599	-71.06
1530	hsa-mirtron-1260-3p	ENSG00000061337	LZTS1	599	-67.76
1530	hsa-mirtron-1260-3p	ENSG00000006194	ZNF263	599	-67.11
1531	hsa-mirtron-1261-3p	ENSG00000174501	ANKRD36C	1543	-227.96
1531	hsa-mirtron-1261-3p	ENSG00000196912	ANKRD36B	934	-139.42
1531	hsa-mirtron-1261-3p	ENSG00000171435	KSR2	735	-84.61
1531	hsa-mirtron-1261-3p	ENSG00000197971	MBP	614	-91.75
1531	hsa-mirtron-1261-3p	ENSG00000175970	UNC119B	610	-87.61
1531	hsa-mirtron-1261-3p	ENSG00000196104	SPOCK3	606	-75.05
1531	hsa-mirtron-1261-3p	ENSG00000100393	EP300	598	-68.5
1531	hsa-mirtron-1261-3p	ENSG00000185070	FLRT2	597	-65.95
1531	hsa-mirtron-1261-3p	ENSG00000166326	TRIM44	587	-65.17
1531	hsa-mirtron-1261-3p	ENSG00000149311	ATM	583	-72.64
1531	hsa-mirtron-1261-3p	ENSG00000065534	MYLK	580	-73.64
1531	hsa-mirtron-1261-3p	ENSG00000174483	BBS1	495	-72.58
1531	hsa-mirtron-1261-3p	ENSG00000138867	GUCD1	486	-65.58
1531	hsa-mirtron-1261-3p	ENSG00000264364	DYNLL2	482	-89.43
1531	hsa-mirtron-1261-3p	ENSG00000181555	SETD2	472	-60.88
1531	hsa-mirtron-1261-3p	ENSG00000248905	FMN1	471	-56.23
1531	hsa-mirtron-1261-3p	ENSG00000153721	CNKSR3	469	-60.39
1531	hsa-mirtron-1261-3p	ENSG00000137103	TMEM8B	468	-79.62
1531	hsa-mirtron-1261-3p	ENSG00000054965	FAM168A	468	-53.19
1531	hsa-mirtron-1261-3p	ENSG00000185739	SRL	465	-93.98
1531	hsa-mirtron-1261-3p	ENSG00000117016	RIMS3	464	-77.01
1531	hsa-mirtron-1261-3p	ENSG00000165914	TTC7B	464	-61.46
1531	hsa-mirtron-1261-3p	ENSG00000114648	KLHL18	463	-70.63
1531	hsa-mirtron-1261-3p	ENSG00000136731	UGGT1	461	-62.58
1531	hsa-mirtron-1261-3p	ENSG00000158445	KCNB1	460	-63.99
1531	hsa-mirtron-1261-3p	ENSG00000118007	STAG1	460	-61.29
1531	hsa-mirtron-1261-3p	ENSG00000184619	KRBA2	459	-63.21
1531	hsa-mirtron-1261-3p	ENSG00000080189	SLC35C2	458	-78.06
1531	hsa-mirtron-1261-3p	ENSG00000166135	HIF1AN	458	-55.14
1531	hsa-mirtron-1261-3p	ENSG00000174945	AMZ1	457	-64.61
1531	hsa-mirtron-1261-3p	ENSG00000111196	MAGOHB	457	-54.3
1531	hsa-mirtron-1261-3p	ENSG00000131051	RBM39	456	-56.02
1531	hsa-mirtron-1261-3p	ENSG00000115355	CCDC88A	456	-53.94
1531	hsa-mirtron-1261-3p	ENSG00000244694	PTCHD4	456	-47.29
1531	hsa-mirtron-1261-3p	ENSG00000121274	TENT4B	454	-50.12
1531	hsa-mirtron-1261-3p	ENSG00000162695	SLC30A7	452	-51.33
1531	hsa-mirtron-1261-3p	ENSG00000122863	CHST3	451	-68.4
1531	hsa-mirtron-1261-3p	ENSG00000054523	KIF1B	451	-61.2
1531	hsa-mirtron-1261-3p	ENSG00000147234	FRMPD3	451	-59.47
1531	hsa-mirtron-1261-3p	ENSG00000148154	UGCG	451	-58.35
1531	hsa-mirtron-1261-3p	ENSG00000077044	DGKD	450	-65.82
1531	hsa-mirtron-1261-3p	ENSG00000112139	MDGA1	449	-60.09
1531	hsa-mirtron-1261-3p	ENSG00000015676	NUDCD3	448	-59.9
1531	hsa-mirtron-1261-3p	ENSG00000009413	REV3L	448	-45.41
1531	hsa-mirtron-1261-3p	ENSG00000123094	RASSF8	447	-55.86
1531	hsa-mirtron-1261-3p	ENSG00000162599	NFIA	446	-52.74
1531	hsa-mirtron-1261-3p	ENSG00000079102	RUNX1T1	445	-47.44
1531	hsa-mirtron-1261-3p	ENSG00000171206	TRIM8	444	-58.53
1531	hsa-mirtron-1261-3p	ENSG00000116977	LGALS8	444	-52.28
1531	hsa-mirtron-1261-3p	ENSG00000168495	POLR3D	444	-50.19
1532	hsa-mirtron-1262-3p	ENSG00000101210	EEF1A2	910	-153.06
1532	hsa-mirtron-1262-3p	ENSG00000160877	NACC1	788	-137.8
1532	hsa-mirtron-1262-3p	ENSG00000205090	TMEM240	775	-147.16
1532	hsa-mirtron-1262-3p	ENSG00000188263	IL17REL	775	-139.97
1532	hsa-mirtron-1262-3p	ENSG00000185813	PCYT2	764	-128.48
1532	hsa-mirtron-1262-3p	ENSG00000166897	ELFN2	758	-120.67
1532	hsa-mirtron-1262-3p	ENSG00000167680	SEMA6B	750	-117.58
1532	hsa-mirtron-1262-3p	ENSG00000114923	SLC4A3	721	-100.63
1532	hsa-mirtron-1262-3p	ENSG00000105722	ERF	671	-135.52
1532	hsa-mirtron-1262-3p	ENSG00000135414	GDF11	640	-117.92
1532	hsa-mirtron-1262-3p	ENSG00000205922	ONECUT3	609	-110.36
1532	hsa-mirtron-1262-3p	ENSG00000196361	ELAVL3	605	-97.79
1532	hsa-mirtron-1262-3p	ENSG00000167244	IGF2	603	-104.33
1532	hsa-mirtron-1262-3p	ENSG00000272333	KMT2B	594	-91.41
1532	hsa-mirtron-1262-3p	ENSG00000155265	GOLGA7B	594	-89.3
1532	hsa-mirtron-1262-3p	ENSG00000185736	ADARB2	570	-76.56
1532	hsa-mirtron-1262-3p	ENSG00000196581	AJAP1	490	-93.11
1532	hsa-mirtron-1262-3p	ENSG00000105605	CACNG7	487	-99.62
1532	hsa-mirtron-1262-3p	ENSG00000154237	LRRK1	484	-90.01
1532	hsa-mirtron-1262-3p	ENSG00000257923	CUX1	482	-94.89
1532	hsa-mirtron-1262-3p	ENSG00000169871	TRIM56	482	-91.62
1532	hsa-mirtron-1262-3p	ENSG00000185818	NAT8L	480	-100.15
1532	hsa-mirtron-1262-3p	ENSG00000139645	ANKRD52	480	-87.7
1532	hsa-mirtron-1262-3p	ENSG00000186193	SAPCD2	478	-76.54
1532	hsa-mirtron-1262-3p	ENSG00000106266	SNX8	475	-93.29
1532	hsa-mirtron-1262-3p	ENSG00000178951	ZBTB7A	471	-83.06
1532	hsa-mirtron-1262-3p	ENSG00000258986	TMEM179	470	-83.45
1532	hsa-mirtron-1262-3p	ENSG00000116017	ARID3A	469	-95.61
1532	hsa-mirtron-1262-3p	ENSG00000070614	NDST1	467	-87.35
1532	hsa-mirtron-1262-3p	ENSG00000142002	DPP9	465	-90.41
1532	hsa-mirtron-1262-3p	ENSG00000105520	PLPPR2	465	-82.64
1532	hsa-mirtron-1262-3p	ENSG00000251322	SHANK3	464	-85.84
1532	hsa-mirtron-1262-3p	ENSG00000075891	PAX2	463	-82.87
1532	hsa-mirtron-1262-3p	ENSG00000128342	LIF	461	-72.35
1532	hsa-mirtron-1262-3p	ENSG00000167703	SLC43A2	460	-81
1532	hsa-mirtron-1262-3p	ENSG00000011105	TSPAN9	459	-81.12
1532	hsa-mirtron-1262-3p	ENSG00000165914	TTC7B	458	-79.78
1532	hsa-mirtron-1262-3p	ENSG00000153303	FRMD1	456	-78.57
1532	hsa-mirtron-1262-3p	ENSG00000149639	MTCL2	455	-82.9
1532	hsa-mirtron-1262-3p	ENSG00000161791	FMNL3	455	-67.09
1532	hsa-mirtron-1262-3p	ENSG00000131242	RAB11FIP4	454	-73.55
1532	hsa-mirtron-1262-3p	ENSG00000003402	CFLAR	454	-71.59
1532	hsa-mirtron-1262-3p	ENSG00000091622	PITPNM3	452	-75.78
1532	hsa-mirtron-1262-3p	ENSG00000161681	SHANK1	451	-77.33
1532	hsa-mirtron-1262-3p	ENSG00000167615	LENG8	451	-66.85
1532	hsa-mirtron-1262-3p	ENSG00000161642	ZNF385A	450	-72.96
1532	hsa-mirtron-1262-3p	ENSG00000185838	GNB1L	449	-74.53
1532	hsa-mirtron-1262-3p	ENSG00000174672	BRSK2	448	-67.46
1532	hsa-mirtron-1262-3p	ENSG00000181409	AATK	445	-64.09
1532	hsa-mirtron-1262-3p	ENSG00000262481	TMEM256-PLSCR3	444	-68.08
1533	hsa-mirtron-1263-3p	ENSG00000175387	SMAD2	1029	-132.54
1533	hsa-mirtron-1263-3p	ENSG00000148400	NOTCH1	736	-91.53
1533	hsa-mirtron-1263-3p	ENSG00000008710	PKD1	472	-72.56
1533	hsa-mirtron-1263-3p	ENSG00000101638	ST8SIA5	457	-74.25
1533	hsa-mirtron-1263-3p	ENSG00000103811	CTSH	454	-66.62
1533	hsa-mirtron-1263-3p	ENSG00000196834	POTEI	451	-57.28
1533	hsa-mirtron-1263-3p	ENSG00000186350	RXRA	446	-70.24
1533	hsa-mirtron-1263-3p	ENSG00000181577	LINC03040	435	-64.35
1533	hsa-mirtron-1263-3p	ENSG00000103199	ZNF500	430	-51.88
1533	hsa-mirtron-1263-3p	ENSG00000003402	CFLAR	430	-51.77
1533	hsa-mirtron-1263-3p	ENSG00000154342	WNT3A	427	-61.62
1533	hsa-mirtron-1263-3p	ENSG00000164366	CCDC127	354	-76.55
1533	hsa-mirtron-1263-3p	ENSG00000131323	TRAF3	336	-65.3
1533	hsa-mirtron-1263-3p	ENSG00000257923	CUX1	327	-55.55
1533	hsa-mirtron-1263-3p	ENSG00000070423	RNF126	325	-54.02
1533	hsa-mirtron-1263-3p	ENSG00000122733	PHF24	323	-55.29
1533	hsa-mirtron-1263-3p	ENSG00000197345	MRPL21	323	-55.15
1533	hsa-mirtron-1263-3p	ENSG00000105808	RASA4	321	-52.87
1533	hsa-mirtron-1263-3p	ENSG00000170667	RASA4B	321	-52.67
1533	hsa-mirtron-1263-3p	ENSG00000278016	TIGD5	320	-52.69
1533	hsa-mirtron-1263-3p	ENSG00000183255	PTTG1IP	318	-52.54
1533	hsa-mirtron-1263-3p	ENSG00000091592	NLRP1	316	-63.98
1533	hsa-mirtron-1263-3p	ENSG00000013288	MAN2B2	316	-53.29
1533	hsa-mirtron-1263-3p	ENSG00000007516	BAIAP3	314	-58.37
1533	hsa-mirtron-1263-3p	ENSG00000172554	SNTG2	314	-48.17
1533	hsa-mirtron-1263-3p	ENSG00000088256	GNA11	313	-59.1
1533	hsa-mirtron-1263-3p	ENSG00000178921	PFAS	312	-56.52
1533	hsa-mirtron-1263-3p	ENSG00000126214	KLC1	310	-49.46
1533	hsa-mirtron-1263-3p	ENSG00000161996	WDR90	310	-46.26
1533	hsa-mirtron-1263-3p	ENSG00000283526	PRRT1B	309	-55.17
1533	hsa-mirtron-1263-3p	ENSG00000103150	MLYCD	308	-41.54
1533	hsa-mirtron-1263-3p	ENSG00000141503	MINK1	307	-48.59
1533	hsa-mirtron-1263-3p	ENSG00000226807	MROH5	307	-42.82
1533	hsa-mirtron-1263-3p	ENSG00000188312	CENPP	306	-49.88
1533	hsa-mirtron-1263-3p	ENSG00000144504	ANKMY1	306	-45.99
1533	hsa-mirtron-1263-3p	ENSG00000171435	KSR2	305	-54.57
1533	hsa-mirtron-1263-3p	ENSG00000133067	LGR6	305	-50.69
1533	hsa-mirtron-1263-3p	ENSG00000176533	GNG7	305	-50.11
1533	hsa-mirtron-1263-3p	ENSG00000099834	CDHR5	305	-47.23
1533	hsa-mirtron-1263-3p	ENSG00000196155	PLEKHG4	304	-53.9
1533	hsa-mirtron-1263-3p	ENSG00000099625	CBARP	304	-41.69
1533	hsa-mirtron-1263-3p	ENSG00000162591	MEGF6	303	-49.26
1533	hsa-mirtron-1263-3p	ENSG00000142611	PRDM16	303	-44.88
1533	hsa-mirtron-1263-3p	ENSG00000105298	CACTIN	303	-39.66
1533	hsa-mirtron-1263-3p	ENSG00000005007	UPF1	302	-54.85
1533	hsa-mirtron-1263-3p	ENSG00000143157	POGK	302	-43.86
1533	hsa-mirtron-1263-3p	ENSG00000179314	WSCD1	302	-42.46
1533	hsa-mirtron-1263-3p	ENSG00000165914	TTC7B	301	-49.21
1533	hsa-mirtron-1263-3p	ENSG00000168872	DDX19A	301	-39.2
1533	hsa-mirtron-1263-3p	ENSG00000148842	CNNM2	300	-43.1
1534	hsa-mirtron-1264-3p	ENSG00000157823	AP3S2	317	-38.45
1534	hsa-mirtron-1264-3p	ENSG00000140988	RPS2	308	-43.87
1534	hsa-mirtron-1264-3p	ENSG00000141750	STAC2	307	-41.3
1534	hsa-mirtron-1264-3p	ENSG00000175575	PAAF1	304	-31.97
1534	hsa-mirtron-1264-3p	ENSG00000163719	MTMR14	300	-35.4
1534	hsa-mirtron-1264-3p	ENSG00000123908	AGO2	295	-36.37
1534	hsa-mirtron-1264-3p	ENSG00000188786	MTF1	294	-40.07
1534	hsa-mirtron-1264-3p	ENSG00000073792	IGF2BP2	294	-32.36
1534	hsa-mirtron-1264-3p	ENSG00000141837	CACNA1A	292	-29.45
1534	hsa-mirtron-1264-3p	ENSG00000122779	TRIM24	292	-29.26
1534	hsa-mirtron-1264-3p	ENSG00000149970	CNKSR2	290	-25.02
1534	hsa-mirtron-1264-3p	ENSG00000157985	AGAP1	289	-26.61
1534	hsa-mirtron-1264-3p	ENSG00000123444	KBTBD4	283	-25.26
1534	hsa-mirtron-1264-3p	ENSG00000140718	FTO	183	-26.14
1534	hsa-mirtron-1264-3p	ENSG00000081760	AACS	181	-32.66
1534	hsa-mirtron-1264-3p	ENSG00000178951	ZBTB7A	177	-27.58
1534	hsa-mirtron-1264-3p	ENSG00000169871	TRIM56	175	-30.74
1534	hsa-mirtron-1264-3p	ENSG00000239672	NME1	174	-25.17
1534	hsa-mirtron-1264-3p	ENSG00000186094	AGBL4	173	-24.45
1534	hsa-mirtron-1264-3p	ENSG00000105997	HOXA3	171	-25.47
1534	hsa-mirtron-1264-3p	ENSG00000107863	ARHGAP21	171	-16.59
1534	hsa-mirtron-1264-3p	ENSG00000160299	PCNT	170	-19.67
1534	hsa-mirtron-1264-3p	ENSG00000084710	EFR3B	169	-23.58
1534	hsa-mirtron-1264-3p	ENSG00000135297	MTO1	169	-22.03
1534	hsa-mirtron-1264-3p	ENSG00000151575	TEX9	169	-20.82
1534	hsa-mirtron-1264-3p	ENSG00000166167	BTRC	167	-26
1534	hsa-mirtron-1264-3p	ENSG00000198626	RYR2	167	-22.56
1534	hsa-mirtron-1264-3p	ENSG00000110721	CHKA	166	-28.99
1534	hsa-mirtron-1264-3p	ENSG00000266967	AARSD1	166	-18.03
1534	hsa-mirtron-1264-3p	ENSG00000108825	PTGES3L-AARSD1	166	-18.03
1534	hsa-mirtron-1264-3p	ENSG00000160888	IER2	165	-29.48
1534	hsa-mirtron-1264-3p	ENSG00000153914	SREK1	165	-24.09
1534	hsa-mirtron-1264-3p	ENSG00000169609	C15orf40	165	-23.31
1534	hsa-mirtron-1264-3p	ENSG00000065150	IPO5	165	-17.34
1534	hsa-mirtron-1264-3p	ENSG00000134001	EIF2S1	165	-16.88
1534	hsa-mirtron-1264-3p	ENSG00000007520	TSR3	164	-26.27
1534	hsa-mirtron-1264-3p	ENSG00000111358	GTF2H3	164	-18.95
1534	hsa-mirtron-1264-3p	ENSG00000071794	HLTF	164	-18.61
1534	hsa-mirtron-1264-3p	ENSG00000127774	EMC6	164	-18.33
1534	hsa-mirtron-1264-3p	ENSG00000157193	LRP8	164	-18.09
1534	hsa-mirtron-1264-3p	ENSG00000130226	DPP6	164	-17.93
1534	hsa-mirtron-1264-3p	ENSG00000122145	TBX22	164	-12.81
1534	hsa-mirtron-1264-3p	ENSG00000125741	OPA3	163	-31.49
1534	hsa-mirtron-1264-3p	ENSG00000100813	ACIN1	163	-27.88
1534	hsa-mirtron-1264-3p	ENSG00000126088	UROD	163	-27.74
1534	hsa-mirtron-1264-3p	ENSG00000125089	SH3TC1	163	-24.4
1534	hsa-mirtron-1264-3p	ENSG00000092096	SLC22A17	163	-23.16
1534	hsa-mirtron-1264-3p	ENSG00000160953	PWWP3A	163	-22.86
1534	hsa-mirtron-1264-3p	ENSG00000076351	SLC46A1	163	-22.32
1534	hsa-mirtron-1264-3p	ENSG00000125447	GGA3	162	-26.7
1535	hsa-mirtron-1265-3p	ENSG00000125522	NPBWR2	1424	-132.7
1535	hsa-mirtron-1265-3p	ENSG00000142279	WTIP	1353	-184.89
1535	hsa-mirtron-1265-3p	ENSG00000148400	NOTCH1	1308	-142.62
1535	hsa-mirtron-1265-3p	ENSG00000155034	FBXL18	1164	-149.62
1535	hsa-mirtron-1265-3p	ENSG00000126214	KLC1	880	-118.84
1535	hsa-mirtron-1265-3p	ENSG00000164916	FOXK1	778	-115.38
1535	hsa-mirtron-1265-3p	ENSG00000141524	TMC6	770	-115.88
1535	hsa-mirtron-1265-3p	ENSG00000092098	RNF31	770	-101.56
1535	hsa-mirtron-1265-3p	ENSG00000181873	IBA57	769	-123.04
1535	hsa-mirtron-1265-3p	ENSG00000182175	RGMA	764	-102.31
1535	hsa-mirtron-1265-3p	ENSG00000173638	SLC19A1	760	-106.09
1535	hsa-mirtron-1265-3p	ENSG00000188263	IL17REL	750	-97.13
1535	hsa-mirtron-1265-3p	ENSG00000077044	DGKD	747	-97.56
1535	hsa-mirtron-1265-3p	ENSG00000197386	HTT	747	-84.42
1535	hsa-mirtron-1265-3p	ENSG00000133477	FAM83F	743	-95.69
1535	hsa-mirtron-1265-3p	ENSG00000121281	ADCY7	742	-96.1
1535	hsa-mirtron-1265-3p	ENSG00000163812	ZDHHC3	735	-86.05
1535	hsa-mirtron-1265-3p	ENSG00000099999	RNF215	734	-92.41
1535	hsa-mirtron-1265-3p	ENSG00000112541	PDE10A	734	-82.05
1535	hsa-mirtron-1265-3p	ENSG00000065526	SPEN	729	-97.08
1535	hsa-mirtron-1265-3p	ENSG00000165914	TTC7B	720	-87.25
1535	hsa-mirtron-1265-3p	ENSG00000258947	TUBB3	708	-73.63
1535	hsa-mirtron-1265-3p	ENSG00000180354	MTURN	621	-84.39
1535	hsa-mirtron-1265-3p	ENSG00000160323	ADAMTS13	618	-93.95
1535	hsa-mirtron-1265-3p	ENSG00000171435	KSR2	617	-82.8
1535	hsa-mirtron-1265-3p	ENSG00000146433	TMEM181	613	-85.1
1535	hsa-mirtron-1265-3p	ENSG00000158156	XKR8	611	-84.38
1535	hsa-mirtron-1265-3p	ENSG00000198055	GRK6	607	-87.58
1535	hsa-mirtron-1265-3p	ENSG00000101638	ST8SIA5	607	-84.89
1535	hsa-mirtron-1265-3p	ENSG00000069424	KCNAB2	604	-82
1535	hsa-mirtron-1265-3p	ENSG00000090539	CHRD	604	-76.89
1535	hsa-mirtron-1265-3p	ENSG00000103150	MLYCD	602	-90.31
1535	hsa-mirtron-1265-3p	ENSG00000125779	PANK2	600	-95.38
1535	hsa-mirtron-1265-3p	ENSG00000179532	DNHD1	600	-83.85
1535	hsa-mirtron-1265-3p	ENSG00000105325	FZR1	600	-79.73
1535	hsa-mirtron-1265-3p	ENSG00000274180	NATD1	599	-83.82
1535	hsa-mirtron-1265-3p	ENSG00000148824	MTG1	599	-76.45
1535	hsa-mirtron-1265-3p	ENSG00000140992	PDPK1	598	-83.29
1535	hsa-mirtron-1265-3p	ENSG00000174231	PRPF8	598	-83.1
1535	hsa-mirtron-1265-3p	ENSG00000178031	ADAMTSL1	598	-76.63
1535	hsa-mirtron-1265-3p	ENSG00000105993	DNAJB6	598	-75.94
1535	hsa-mirtron-1265-3p	ENSG00000130311	DDA1	597	-82.16
1535	hsa-mirtron-1265-3p	ENSG00000128487	SPECC1	597	-75.39
1535	hsa-mirtron-1265-3p	ENSG00000197081	IGF2R	597	-75.35
1535	hsa-mirtron-1265-3p	ENSG00000205683	DPF3	596	-93.09
1535	hsa-mirtron-1265-3p	ENSG00000128191	DGCR8	596	-77
1535	hsa-mirtron-1265-3p	ENSG00000175274	TP53I11	595	-77.63
1535	hsa-mirtron-1265-3p	ENSG00000118960	HS1BP3	595	-71.36
1535	hsa-mirtron-1265-3p	ENSG00000166897	ELFN2	594	-82.63
1535	hsa-mirtron-1265-3p	ENSG00000168172	HOOK3	594	-74.59
1536	hsa-mirtron-1267-3p	ENSG00000181577	LINC03040	1388	-193.25
1536	hsa-mirtron-1267-3p	ENSG00000165914	TTC7B	918	-137.98
1536	hsa-mirtron-1267-3p	ENSG00000169247	SH3TC2	785	-98.48
1536	hsa-mirtron-1267-3p	ENSG00000186187	ZNRF1	779	-117.52
1536	hsa-mirtron-1267-3p	ENSG00000205476	CCDC85C	761	-105
1536	hsa-mirtron-1267-3p	ENSG00000198547	C20orf203	755	-96.57
1536	hsa-mirtron-1267-3p	ENSG00000100605	ITPK1	749	-113.64
1536	hsa-mirtron-1267-3p	ENSG00000160223	ICOSLG	749	-108.34
1536	hsa-mirtron-1267-3p	ENSG00000125779	PANK2	745	-109.49
1536	hsa-mirtron-1267-3p	ENSG00000100014	SPECC1L	741	-95.91
1536	hsa-mirtron-1267-3p	ENSG00000012232	EXTL3	717	-90.46
1536	hsa-mirtron-1267-3p	ENSG00000159784	FAM131B	635	-94.06
1536	hsa-mirtron-1267-3p	ENSG00000108219	TSPAN14	632	-94.41
1536	hsa-mirtron-1267-3p	ENSG00000114735	HEMK1	627	-97.73
1536	hsa-mirtron-1267-3p	ENSG00000109685	NSD2	624	-90.72
1536	hsa-mirtron-1267-3p	ENSG00000173218	VANGL1	610	-88.52
1536	hsa-mirtron-1267-3p	ENSG00000137103	TMEM8B	610	-85.83
1536	hsa-mirtron-1267-3p	ENSG00000144406	UNC80	609	-75.32
1536	hsa-mirtron-1267-3p	ENSG00000169609	C15orf40	607	-82.32
1536	hsa-mirtron-1267-3p	ENSG00000185818	NAT8L	604	-89.68
1536	hsa-mirtron-1267-3p	ENSG00000001626	CFTR	601	-76.89
1536	hsa-mirtron-1267-3p	ENSG00000119661	DNAL1	599	-74.87
1536	hsa-mirtron-1267-3p	ENSG00000135709	KIAA0513	598	-74.58
1536	hsa-mirtron-1267-3p	ENSG00000136205	TNS3	593	-81.58
1536	hsa-mirtron-1267-3p	ENSG00000114554	PLXNA1	592	-81.7
1536	hsa-mirtron-1267-3p	ENSG00000065029	ZNF76	590	-75.69
1536	hsa-mirtron-1267-3p	ENSG00000141551	CSNK1D	587	-74.91
1536	hsa-mirtron-1267-3p	ENSG00000184497	TMEM255B	584	-77.96
1536	hsa-mirtron-1267-3p	ENSG00000171435	KSR2	578	-65.42
1536	hsa-mirtron-1267-3p	ENSG00000189410	SH2D5	491	-75.13
1536	hsa-mirtron-1267-3p	ENSG00000155265	GOLGA7B	478	-74.72
1536	hsa-mirtron-1267-3p	ENSG00000101639	CEP192	477	-79.61
1536	hsa-mirtron-1267-3p	ENSG00000149262	INTS4	475	-63.63
1536	hsa-mirtron-1267-3p	ENSG00000131389	SLC6A6	474	-71.37
1536	hsa-mirtron-1267-3p	ENSG00000100321	SYNGR1	473	-68.68
1536	hsa-mirtron-1267-3p	ENSG00000116260	QSOX1	473	-64.47
1536	hsa-mirtron-1267-3p	ENSG00000142082	SIRT3	472	-66.36
1536	hsa-mirtron-1267-3p	ENSG00000177374	HIC1	469	-72.07
1536	hsa-mirtron-1267-3p	ENSG00000066084	DIP2B	469	-62.74
1536	hsa-mirtron-1267-3p	ENSG00000196535	MYO18A	466	-67.03
1536	hsa-mirtron-1267-3p	ENSG00000108469	RECQL5	466	-55.74
1536	hsa-mirtron-1267-3p	ENSG00000026297	RNASET2	465	-68.4
1536	hsa-mirtron-1267-3p	ENSG00000143322	ABL2	464	-70.17
1536	hsa-mirtron-1267-3p	ENSG00000176641	RNF152	464	-63.84
1536	hsa-mirtron-1267-3p	ENSG00000162231	NXF1	464	-62.06
1536	hsa-mirtron-1267-3p	ENSG00000122778	KIAA1549	463	-64.4
1536	hsa-mirtron-1267-3p	ENSG00000072786	STK10	462	-65.83
1536	hsa-mirtron-1267-3p	ENSG00000008853	RHOBTB2	461	-69.61
1536	hsa-mirtron-1267-3p	ENSG00000132842	AP3B1	461	-54.06
1536	hsa-mirtron-1267-3p	ENSG00000213064	SFT2D2	460	-66.84
1537	hsa-mirtron-1268-3p	ENSG00000116350	SRSF4	741	-93.28
1537	hsa-mirtron-1268-3p	ENSG00000075043	KCNQ2	450	-56.6
1537	hsa-mirtron-1268-3p	ENSG00000198517	MAFK	439	-55.71
1537	hsa-mirtron-1268-3p	ENSG00000105647	PIK3R2	432	-49.36
1537	hsa-mirtron-1268-3p	ENSG00000089820	ARHGAP4	426	-43.94
1537	hsa-mirtron-1268-3p	ENSG00000185513	L3MBTL1	329	-55.21
1537	hsa-mirtron-1268-3p	ENSG00000140538	NTRK3	322	-46.39
1537	hsa-mirtron-1268-3p	ENSG00000254959	INMT-MINDY4	321	-49.52
1537	hsa-mirtron-1268-3p	ENSG00000161671	EMC10	317	-48.4
1537	hsa-mirtron-1268-3p	ENSG00000122966	CIT	317	-47.09
1537	hsa-mirtron-1268-3p	ENSG00000135924	DNAJB2	317	-46.14
1537	hsa-mirtron-1268-3p	ENSG00000186350	RXRA	314	-50.14
1537	hsa-mirtron-1268-3p	ENSG00000160633	SAFB	313	-51.11
1537	hsa-mirtron-1268-3p	ENSG00000160789	LMNA	313	-49.55
1537	hsa-mirtron-1268-3p	ENSG00000164742	ADCY1	312	-52.18
1537	hsa-mirtron-1268-3p	ENSG00000243156	MICAL3	312	-48.3
1537	hsa-mirtron-1268-3p	ENSG00000134909	ARHGAP32	312	-46.4
1537	hsa-mirtron-1268-3p	ENSG00000196535	MYO18A	311	-53.07
1537	hsa-mirtron-1268-3p	ENSG00000164855	TMEM184A	311	-45.86
1537	hsa-mirtron-1268-3p	ENSG00000118960	HS1BP3	311	-43.06
1537	hsa-mirtron-1268-3p	ENSG00000185298	CCDC137	307	-52.42
1537	hsa-mirtron-1268-3p	ENSG00000100241	SBF1	307	-45.48
1537	hsa-mirtron-1268-3p	ENSG00000189152	GRAPL	305	-39.18
1537	hsa-mirtron-1268-3p	ENSG00000153310	CYRIB	303	-42.97
1537	hsa-mirtron-1268-3p	ENSG00000092621	PHGDH	303	-38.79
1537	hsa-mirtron-1268-3p	ENSG00000167110	GOLGA2	302	-41.81
1537	hsa-mirtron-1268-3p	ENSG00000214026	MRPL23	302	-41.57
1537	hsa-mirtron-1268-3p	ENSG00000101109	STK4	302	-40.41
1537	hsa-mirtron-1268-3p	ENSG00000111452	ADGRD1	302	-37.27
1537	hsa-mirtron-1268-3p	ENSG00000180104	EXOC3	301	-41.11
1537	hsa-mirtron-1268-3p	ENSG00000160299	PCNT	300	-43.81
1537	hsa-mirtron-1268-3p	ENSG00000011376	LARS2	300	-42.48
1537	hsa-mirtron-1268-3p	ENSG00000124155	PIGT	300	-40.93
1537	hsa-mirtron-1268-3p	ENSG00000135835	KIAA1614	299	-48.52
1537	hsa-mirtron-1268-3p	ENSG00000148400	NOTCH1	299	-44.93
1537	hsa-mirtron-1268-3p	ENSG00000108219	TSPAN14	299	-43.29
1537	hsa-mirtron-1268-3p	ENSG00000141837	CACNA1A	299	-43.18
1537	hsa-mirtron-1268-3p	ENSG00000066056	TIE1	298	-49.76
1537	hsa-mirtron-1268-3p	ENSG00000187720	THSD4	298	-48.69
1537	hsa-mirtron-1268-3p	ENSG00000092068	SLC7A8	298	-44.05
1537	hsa-mirtron-1268-3p	ENSG00000165556	CDX2	297	-45.9
1537	hsa-mirtron-1268-3p	ENSG00000173011	TADA2B	296	-41.3
1537	hsa-mirtron-1268-3p	ENSG00000205476	CCDC85C	296	-36.63
1537	hsa-mirtron-1268-3p	ENSG00000219607	PPP1R3G	295	-41.36
1537	hsa-mirtron-1268-3p	ENSG00000122877	EGR2	294	-40.75
1537	hsa-mirtron-1268-3p	ENSG00000163939	PBRM1	294	-34.86
1537	hsa-mirtron-1268-3p	ENSG00000106123	EPHB6	293	-49.16
1537	hsa-mirtron-1268-3p	ENSG00000245680	ZNF585B	293	-33.15
1537	hsa-mirtron-1268-3p	ENSG00000172061	LRRC15	292	-35.83
1537	hsa-mirtron-1268-3p	ENSG00000104969	SGTA	292	-34.5
1538	hsa-mirtron-1269-3p	ENSG00000176720	BOK	2303	-301.81
1538	hsa-mirtron-1269-3p	ENSG00000175470	PPP2R2D	1396	-185.75
1538	hsa-mirtron-1269-3p	ENSG00000271383	NBPF19	1230	-173.82
1538	hsa-mirtron-1269-3p	ENSG00000204175	GPRIN2	926	-152.45
1538	hsa-mirtron-1269-3p	ENSG00000080854	IGSF9B	912	-149.65
1538	hsa-mirtron-1269-3p	ENSG00000112139	MDGA1	784	-130.96
1538	hsa-mirtron-1269-3p	ENSG00000135414	GDF11	772	-131.18
1538	hsa-mirtron-1269-3p	ENSG00000275650	TTYH1	760	-108.92
1538	hsa-mirtron-1269-3p	ENSG00000090061	CCNK	756	-106.2
1538	hsa-mirtron-1269-3p	ENSG00000149187	CELF1	734	-103.19
1538	hsa-mirtron-1269-3p	ENSG00000196090	PTPRT	733	-97.27
1538	hsa-mirtron-1269-3p	ENSG00000133028	SCO1	727	-96.32
1538	hsa-mirtron-1269-3p	ENSG00000103351	CLUAP1	642	-102.04
1538	hsa-mirtron-1269-3p	ENSG00000116396	KCNC4	622	-106.64
1538	hsa-mirtron-1269-3p	ENSG00000157985	AGAP1	617	-92.6
1538	hsa-mirtron-1269-3p	ENSG00000221890	NPTXR	615	-115
1538	hsa-mirtron-1269-3p	ENSG00000100147	CCDC134	615	-95.77
1538	hsa-mirtron-1269-3p	ENSG00000270629	NBPF14	615	-86.91
1538	hsa-mirtron-1269-3p	ENSG00000273136	NBPF26	615	-86.91
1538	hsa-mirtron-1269-3p	ENSG00000263956	NBPF11	615	-84.55
1538	hsa-mirtron-1269-3p	ENSG00000114735	HEMK1	614	-105.38
1538	hsa-mirtron-1269-3p	ENSG00000161791	FMNL3	610	-94.72
1538	hsa-mirtron-1269-3p	ENSG00000114999	TTL	607	-97.19
1538	hsa-mirtron-1269-3p	ENSG00000196739	COL27A1	607	-95.91
1538	hsa-mirtron-1269-3p	ENSG00000128891	CCDC32	601	-87.04
1538	hsa-mirtron-1269-3p	ENSG00000272670	DOC2B	596	-89.25
1538	hsa-mirtron-1269-3p	ENSG00000173786	CNP	594	-81.07
1538	hsa-mirtron-1269-3p	ENSG00000173575	CHD2	593	-93.09
1538	hsa-mirtron-1269-3p	ENSG00000182175	RGMA	592	-82.11
1538	hsa-mirtron-1269-3p	ENSG00000134247	PTGFRN	504	-90.35
1538	hsa-mirtron-1269-3p	ENSG00000198933	TBKBP1	485	-84.23
1538	hsa-mirtron-1269-3p	ENSG00000204220	PFDN6	483	-90.05
1538	hsa-mirtron-1269-3p	ENSG00000173868	PHOSPHO1	476	-84.87
1538	hsa-mirtron-1269-3p	ENSG00000173218	VANGL1	475	-74.67
1538	hsa-mirtron-1269-3p	ENSG00000185924	RTN4RL1	473	-84.2
1538	hsa-mirtron-1269-3p	ENSG00000165914	TTC7B	473	-73.49
1538	hsa-mirtron-1269-3p	ENSG00000175387	SMAD2	471	-82.79
1538	hsa-mirtron-1269-3p	ENSG00000264522	OTUD7B	471	-76.34
1538	hsa-mirtron-1269-3p	ENSG00000105223	PLD3	471	-69.8
1538	hsa-mirtron-1269-3p	ENSG00000176422	SPRYD4	470	-79.85
1538	hsa-mirtron-1269-3p	ENSG00000105227	PRX	470	-71.26
1538	hsa-mirtron-1269-3p	ENSG00000011347	SYT7	469	-74.63
1538	hsa-mirtron-1269-3p	ENSG00000165669	FAM204A	468	-72.53
1538	hsa-mirtron-1269-3p	ENSG00000188803	SHISA6	466	-82.87
1538	hsa-mirtron-1269-3p	ENSG00000197467	COL13A1	466	-80.12
1538	hsa-mirtron-1269-3p	ENSG00000137860	SLC28A2	466	-77.81
1538	hsa-mirtron-1269-3p	ENSG00000173548	SNX33	466	-75.8
1538	hsa-mirtron-1269-3p	ENSG00000063245	EPN1	466	-75.43
1538	hsa-mirtron-1269-3p	ENSG00000166337	TAF10	464	-70.77
1538	hsa-mirtron-1269-3p	ENSG00000173068	BNC2	463	-69.56
1539	hsa-mirtron-1270-3p	ENSG00000167522	ANKRD11	3040	-378.05
1539	hsa-mirtron-1270-3p	ENSG00000174137	FAM53A	1645	-250.6
1539	hsa-mirtron-1270-3p	ENSG00000182372	CLN8	1585	-190.2
1539	hsa-mirtron-1270-3p	ENSG00000205476	CCDC85C	899	-138.79
1539	hsa-mirtron-1270-3p	ENSG00000099834	CDHR5	776	-116.71
1539	hsa-mirtron-1270-3p	ENSG00000197102	DYNC1H1	760	-102.01
1539	hsa-mirtron-1270-3p	ENSG00000175387	SMAD2	755	-96.61
1539	hsa-mirtron-1270-3p	ENSG00000181409	AATK	745	-95.95
1539	hsa-mirtron-1270-3p	ENSG00000166377	ATP9B	742	-112.52
1539	hsa-mirtron-1270-3p	ENSG00000119004	CYP20A1	737	-93.28
1539	hsa-mirtron-1270-3p	ENSG00000007171	NOS2	727	-94.85
1539	hsa-mirtron-1270-3p	ENSG00000064393	HIPK2	727	-85.92
1539	hsa-mirtron-1270-3p	ENSG00000166847	DCTN5	609	-78.35
1539	hsa-mirtron-1270-3p	ENSG00000278016	TIGD5	606	-87.76
1539	hsa-mirtron-1270-3p	ENSG00000069188	SDK2	606	-80.38
1539	hsa-mirtron-1270-3p	ENSG00000149633	KIAA1755	598	-94.35
1539	hsa-mirtron-1270-3p	ENSG00000165914	TTC7B	596	-70.19
1539	hsa-mirtron-1270-3p	ENSG00000108641	B9D1	595	-80.65
1539	hsa-mirtron-1270-3p	ENSG00000126214	KLC1	594	-82.25
1539	hsa-mirtron-1270-3p	ENSG00000181790	ADGRB1	594	-77.04
1539	hsa-mirtron-1270-3p	ENSG00000101333	PLCB4	593	-63.33
1539	hsa-mirtron-1270-3p	ENSG00000108219	TSPAN14	592	-70.88
1539	hsa-mirtron-1270-3p	ENSG00000167100	SAMD14	590	-86.85
1539	hsa-mirtron-1270-3p	ENSG00000068654	POLR1A	589	-79.83
1539	hsa-mirtron-1270-3p	ENSG00000181215	C4orf50	588	-74.95
1539	hsa-mirtron-1270-3p	ENSG00000182175	RGMA	587	-78
1539	hsa-mirtron-1270-3p	ENSG00000103150	MLYCD	587	-74.08
1539	hsa-mirtron-1270-3p	ENSG00000181026	AEN	587	-72.44
1539	hsa-mirtron-1270-3p	ENSG00000175390	EIF3F	586	-72.92
1539	hsa-mirtron-1270-3p	ENSG00000168874	ATOH8	585	-93.85
1539	hsa-mirtron-1270-3p	ENSG00000103037	SETD6	585	-75.86
1539	hsa-mirtron-1270-3p	ENSG00000076351	SLC46A1	584	-75.27
1539	hsa-mirtron-1270-3p	ENSG00000151131	NOPCHAP1	583	-64.42
1539	hsa-mirtron-1270-3p	ENSG00000132549	VPS13B	582	-58.54
1539	hsa-mirtron-1270-3p	ENSG00000125089	SH3TC1	580	-79.04
1539	hsa-mirtron-1270-3p	ENSG00000183196	CHST6	579	-79.6
1539	hsa-mirtron-1270-3p	ENSG00000133030	MPRIP	577	-68.02
1539	hsa-mirtron-1270-3p	ENSG00000065526	SPEN	575	-64.84
1539	hsa-mirtron-1270-3p	ENSG00000173230	GOLGB1	569	-59.79
1539	hsa-mirtron-1270-3p	ENSG00000183778	B3GALT5	568	-60.19
1539	hsa-mirtron-1270-3p	ENSG00000188263	IL17REL	494	-90.22
1539	hsa-mirtron-1270-3p	ENSG00000058404	CAMK2B	475	-71.11
1539	hsa-mirtron-1270-3p	ENSG00000176155	CCDC57	474	-75.94
1539	hsa-mirtron-1270-3p	ENSG00000164070	HSPA4L	471	-58.39
1539	hsa-mirtron-1270-3p	ENSG00000197774	EME2	465	-72.72
1539	hsa-mirtron-1270-3p	ENSG00000169057	MECP2	465	-65.07
1539	hsa-mirtron-1270-3p	ENSG00000206077	ZDHHC11B	464	-64.05
1539	hsa-mirtron-1270-3p	ENSG00000196586	MYO6	464	-55.81
1539	hsa-mirtron-1270-3p	ENSG00000075426	FOSL2	463	-76.54
1539	hsa-mirtron-1270-3p	ENSG00000033327	GAB2	462	-78.13
1540	hsa-mirtron-1271-3p	ENSG00000060718	COL11A1	925	-121.5
1540	hsa-mirtron-1271-3p	ENSG00000168454	TXNDC2	916	-90.49
1540	hsa-mirtron-1271-3p	ENSG00000215018	COL28A1	859	-113.29
1540	hsa-mirtron-1271-3p	ENSG00000140807	NKD1	783	-118.81
1540	hsa-mirtron-1271-3p	ENSG00000196739	COL27A1	743	-109.08
1540	hsa-mirtron-1271-3p	ENSG00000126016	AMOT	625	-87.21
1540	hsa-mirtron-1271-3p	ENSG00000205683	DPF3	616	-81.4
1540	hsa-mirtron-1271-3p	ENSG00000161791	FMNL3	601	-74.95
1540	hsa-mirtron-1271-3p	ENSG00000250120	PCDHA10	597	-78.11
1540	hsa-mirtron-1271-3p	ENSG00000171502	COL24A1	595	-67.35
1540	hsa-mirtron-1271-3p	ENSG00000215193	PEX26	594	-75.65
1540	hsa-mirtron-1271-3p	ENSG00000120451	SNX19	592	-61.91
1540	hsa-mirtron-1271-3p	ENSG00000015676	NUDCD3	590	-65.3
1540	hsa-mirtron-1271-3p	ENSG00000087266	SH3BP2	583	-74.2
1540	hsa-mirtron-1271-3p	ENSG00000184675	AMER1	494	-81.16
1540	hsa-mirtron-1271-3p	ENSG00000105227	PRX	485	-81.07
1540	hsa-mirtron-1271-3p	ENSG00000065325	GLP2R	480	-79.53
1540	hsa-mirtron-1271-3p	ENSG00000159173	TNNI1	480	-71.27
1540	hsa-mirtron-1271-3p	ENSG00000085831	TTC39A	476	-76.74
1540	hsa-mirtron-1271-3p	ENSG00000116183	PAPPA2	474	-63.95
1540	hsa-mirtron-1271-3p	ENSG00000171475	WIPF2	473	-62.62
1540	hsa-mirtron-1271-3p	ENSG00000156873	PHKG2	472	-67
1540	hsa-mirtron-1271-3p	ENSG00000169057	MECP2	469	-82.55
1540	hsa-mirtron-1271-3p	ENSG00000011105	TSPAN9	469	-73.62
1540	hsa-mirtron-1271-3p	ENSG00000169871	TRIM56	468	-72.34
1540	hsa-mirtron-1271-3p	ENSG00000196935	SRGAP1	467	-68.14
1540	hsa-mirtron-1271-3p	ENSG00000167291	TBC1D16	466	-74.94
1540	hsa-mirtron-1271-3p	ENSG00000152092	ASTN1	466	-63.38
1540	hsa-mirtron-1271-3p	ENSG00000069966	GNB5	465	-68.48
1540	hsa-mirtron-1271-3p	ENSG00000137200	CMTR1	462	-63.53
1540	hsa-mirtron-1271-3p	ENSG00000113269	RNF130	461	-58.17
1540	hsa-mirtron-1271-3p	ENSG00000183023	SLC8A1	461	-49.62
1540	hsa-mirtron-1271-3p	ENSG00000213918	DNASE1	460	-70.94
1540	hsa-mirtron-1271-3p	ENSG00000116396	KCNC4	458	-64.31
1540	hsa-mirtron-1271-3p	ENSG00000173166	RAPH1	458	-49.97
1540	hsa-mirtron-1271-3p	ENSG00000148426	PROSER2	456	-52.86
1540	hsa-mirtron-1271-3p	ENSG00000115677	HDLBP	455	-67.32
1540	hsa-mirtron-1271-3p	ENSG00000090376	IRAK3	455	-60.65
1540	hsa-mirtron-1271-3p	ENSG00000175591	P2RY2	455	-58.76
1540	hsa-mirtron-1271-3p	ENSG00000172403	SYNPO2	454	-62.88
1540	hsa-mirtron-1271-3p	ENSG00000187498	COL4A1	454	-55.49
1540	hsa-mirtron-1271-3p	ENSG00000165914	TTC7B	452	-68.03
1540	hsa-mirtron-1271-3p	ENSG00000275544	BDH1	452	-57.38
1540	hsa-mirtron-1271-3p	ENSG00000138944	SHISAL1	451	-70.74
1540	hsa-mirtron-1271-3p	ENSG00000089250	NOS1	451	-63.98
1540	hsa-mirtron-1271-3p	ENSG00000166135	HIF1AN	451	-54.28
1540	hsa-mirtron-1271-3p	ENSG00000146433	TMEM181	451	-50.77
1540	hsa-mirtron-1271-3p	ENSG00000105127	AKAP8	450	-65.6
[truncated: 54,952 more rows]
